# Supplementary material for: Walking on common ground: a cross-disciplinary scoping review on the clinical utility of digital mobility outcomes
Source: NPJ Digit Med. 2021 Oct 14;4:149. doi: 10.1038/s41746-021-00513-5 (PMC8516969; doi:10.1038/s41746-021-00513-5)
Supplement: Supplementary file 2 — Supplementary Data 1 [file 41746_2021_513_MOESM2_ESM.csv]

	RefID	StudyID	DMO.formatted	Domain	Method	Setting	Speed	Length	Disease	Sig	Sum.Result	RQ	Age	Severity	Literature.type	Literature.type.raw
1	3	3	Step/Stride Time Variability	Variability	Instrumented Treadmill	Clinic/Lab	Top Speed	Short walk	PD	1	Sig. Assoc.	RQ1	67	Moderate	PeerReview	Peer-reviewed/Journal article
2	3	3	Cadence	Rhythm	Instrumented Treadmill	Clinic/Lab	Top Speed	Short walk	PD	1	Sig. Assoc.	RQ1	67	Moderate	PeerReview	Peer-reviewed/Journal article
3	3	3	Step/Stride Length	Pace	Instrumented Treadmill	Clinic/Lab	Top Speed	Short walk	PD	1	Sig. Assoc.	RQ1	67	Moderate	PeerReview	Peer-reviewed/Journal article
4	3	3	Step Width	Base of Support	Instrumented Treadmill	Clinic/Lab	Top Speed	Short walk	PD	0	No Assoc.	RQ1	67	Moderate	PeerReview	Peer-reviewed/Journal article
5	3	3	Asymmetry Measures	Asymmetry	Instrumented Treadmill	Clinic/Lab	Top Speed	Short walk	PD	1	Sig. Assoc.	RQ1	67	Moderate	PeerReview	Peer-reviewed/Journal article
6	3	3	Cadence Variability	Variability	Instrumented Treadmill	Clinic/Lab	Top Speed	Short walk	PD	1	Sig. Assoc.	RQ1	67	Moderate	PeerReview	Peer-reviewed/Journal article
7	3	3	Step/Stride Length Variability	Variability	Instrumented Treadmill	Clinic/Lab	Top Speed	Short walk	PD	0	No Assoc.	RQ1	67	Moderate	PeerReview	Peer-reviewed/Journal article
8	3	3	Asymmetry Measures	Asymmetry	Instrumented Treadmill	Clinic/Lab	Top Speed	Short walk	PD	1	Sig. Assoc.	RQ1	67	Moderate	PeerReview	Peer-reviewed/Journal article
9	3	3	Step/Stride Time	Rhythm	Instrumented Treadmill	Clinic/Lab	Top Speed	Short walk	PD	1	Sig. Assoc.	RQ1	67	Moderate	PeerReview	Peer-reviewed/Journal article
10	3	3	Swing Time Variability	Variability	Instrumented Treadmill	Clinic/Lab	Top Speed	Short walk	PD	1	Sig. Assoc.	RQ1	67	Moderate	PeerReview	Peer-reviewed/Journal article
11	3	3	Step Width Variability	Variability	Instrumented Treadmill	Clinic/Lab	Top Speed	Short walk	PD	0	No Assoc.	RQ1	67	Moderate	PeerReview	Peer-reviewed/Journal article
12	3	3	Swing Time	Phases	Instrumented Treadmill	Clinic/Lab	Top Speed	Short walk	PD	1	Sig. Assoc.	RQ1	67	Moderate	PeerReview	Peer-reviewed/Journal article
13	3	3	Asymmetry Measures	Asymmetry	Instrumented Treadmill	Clinic/Lab	Top Speed	Short walk	PD	1	Sig. Assoc.	RQ1	67	Moderate	PeerReview	Peer-reviewed/Journal article
14	37	37	Double Support Time	Phases	Wearable Sensor (Other/mixed locations)	Clinic/Lab	Top Speed	Longer walk	PD	0	No Assoc.	RQ1	69.41	Moderate	PeerReview	Peer-reviewed/Journal article
15	37	37	Step/Stride Time Variability	Variability	Wearable Sensor (Other/mixed locations)	Clinic/Lab	Top Speed	Longer walk	PD	0	No Assoc.	RQ1	69.41	Moderate	PeerReview	Peer-reviewed/Journal article
16	37	37	Cadence	Rhythm	Wearable Sensor (Other/mixed locations)	Clinic/Lab	Top Speed	Longer walk	PD	1	Sig. Assoc.	RQ1	69.41	Moderate	PeerReview	Peer-reviewed/Journal article
17	37	37	Step/Stride Length	Pace	Wearable Sensor (Other/mixed locations)	Clinic/Lab	Top Speed	Longer walk	PD	1	Sig. Assoc.	RQ1	69.41	Moderate	PeerReview	Peer-reviewed/Journal article
18	37	37	Swing Time	Phases	Wearable Sensor (Other/mixed locations)	Clinic/Lab	Top Speed	Longer walk	PD	0	No Assoc.	RQ1	69.41	Moderate	PeerReview	Peer-reviewed/Journal article
19	37	37	Swing Time Variability	Variability	Wearable Sensor (Other/mixed locations)	Clinic/Lab	Top Speed	Longer walk	PD	0	No Assoc.	RQ1	69.41	Moderate	PeerReview	Peer-reviewed/Journal article
20	42	42	Step Width Variability	Variability	Gaming system (Kinect, Wii)	Clinic/Lab	Self-Selected 'Comfortable' Speed	Short walk	PD	0	No Assoc.	RQ1	68.4	Moderate	PeerReview	Peer-reviewed/Journal article
21	42	42	Step/Stride Time	Rhythm	Gaming system (Kinect, Wii)	Clinic/Lab	Self-Selected 'Comfortable' Speed	Short walk	PD	0	No Assoc.	RQ1	68.4	Moderate	PeerReview	Peer-reviewed/Journal article
22	42	42	Step/Stride Length	Pace	Gaming system (Kinect, Wii)	Clinic/Lab	Self-Selected 'Comfortable' Speed	Short walk	PD	1	Sig. Assoc.	RQ1	68.4	Moderate	PeerReview	Peer-reviewed/Journal article
23	42	42	Step/Stride Time Variability	Variability	Gaming system (Kinect, Wii)	Clinic/Lab	Self-Selected 'Comfortable' Speed	Short walk	PD	1	Sig. Assoc.	RQ1	68.4	Moderate	PeerReview	Peer-reviewed/Journal article
24	42	42	Step/Stride Length Variability	Variability	Gaming system (Kinect, Wii)	Clinic/Lab	Self-Selected 'Comfortable' Speed	Short walk	PD	1	Sig. Assoc.	RQ1	68.4	Moderate	PeerReview	Peer-reviewed/Journal article
25	42	42	Step Width	Base of Support	Gaming system (Kinect, Wii)	Clinic/Lab	Self-Selected 'Comfortable' Speed	Short walk	PD	0	No Assoc.	RQ1	68.4	Moderate	PeerReview	Peer-reviewed/Journal article
26	145	145	Other Variability Measures	Variability	Wearable Sensor (Other/mixed locations)	Clinic/Lab	Self-Selected 'Comfortable' Speed	Short walk	PD	0	Non-Sig. Trend	RQ1	60.5	Mild	PeerReview	Peer-reviewed/Journal article
27	145	145	Other Variability Measures	Variability	Wearable Sensor (Other/mixed locations)	Clinic/Lab	Self-Selected 'Comfortable' Speed	Short walk	PD	0	Non-Sig. Trend	RQ1	60.5	Mild	PeerReview	Peer-reviewed/Journal article
28	145	145	Other Variability Measures	Variability	Wearable Sensor (Other/mixed locations)	Clinic/Lab	Self-Selected 'Comfortable' Speed	Short walk	PD	1	Sig. Assoc.	RQ1	60.5	Mild	PeerReview	Peer-reviewed/Journal article
29	145	145	Other Variability Measures	Variability	Wearable Sensor (Other/mixed locations)	Clinic/Lab	Self-Selected 'Comfortable' Speed	Short walk	PD	1	Sig. Assoc.	RQ1	60.5	Mild	PeerReview	Peer-reviewed/Journal article
30	155	155	Gait Speed	Pace	Uninstrumented clinical test (Gait speed)	Clinic/Lab	Unclear	Short walk	PD	1	Sig. Assoc.	RQ1	63.6	Moderate	PeerReview	Peer-reviewed/Journal article
31	163	c(327, 399)	Step/Stride Time	Rhythm	Wearable Sensor (Hip/Waist)	Home/Real World	Self-Selected 'Comfortable' Speed	Real-world walking	PD	1	Sig. Assoc.	RQ1	64.54	Mild	PeerReview	Peer-reviewed/Journal article
32	163	c(327, 399)	Step/Stride Speed Variability	Variability	Wearable Sensor (Hip/Waist)	Home/Real World	Self-Selected 'Comfortable' Speed	Real-world walking	PD	1	Sig. Assoc.	RQ1	64.54	Mild	PeerReview	Peer-reviewed/Journal article
33	163	c(327, 399)	Step/Stride Length Variability	Variability	Wearable Sensor (Hip/Waist)	Home/Real World	Self-Selected 'Comfortable' Speed	Real-world walking	PD	0	No Assoc.	RQ1	64.54	Mild	PeerReview	Peer-reviewed/Journal article
34	163	c(327, 399)	Swing Time	Rhythm	Wearable Sensor (Hip/Waist)	Home/Real World	Self-Selected 'Comfortable' Speed	Real-world walking	PD	1	Sig. Assoc.	RQ1	64.54	Mild	PeerReview	Peer-reviewed/Journal article
35	163	c(327, 399)	Stance Time	Rhythm	Wearable Sensor (Hip/Waist)	Home/Real World	Self-Selected 'Comfortable' Speed	Real-world walking	PD	1	Sig. Assoc.	RQ1	64.54	Mild	PeerReview	Peer-reviewed/Journal article
36	182	182	Asymmetry Measures	Asymmetry	Instrumented Walkway	Clinic/Lab	Self-Selected 'Comfortable' Speed	Longer walk	PD	0	No Assoc.	RQ1	65.29	Mild	PeerReview	Peer-reviewed/Journal article
37	182	182	Step/Stride Time	Rhythm	Instrumented Walkway	Clinic/Lab	Self-Selected 'Comfortable' Speed	Longer walk	PD	0	No Assoc.	RQ1	65.29	Mild	PeerReview	Peer-reviewed/Journal article
38	182	182	Swing Time	Rhythm	Instrumented Walkway	Clinic/Lab	Self-Selected 'Comfortable' Speed	Longer walk	PD	0	No Assoc.	RQ1	65.29	Mild	PeerReview	Peer-reviewed/Journal article
39	182	182	Step/Stride Time Variability	Variability	Instrumented Walkway	Clinic/Lab	Self-Selected 'Comfortable' Speed	Longer walk	PD	0	No Assoc.	RQ1	65.29	Mild	PeerReview	Peer-reviewed/Journal article
40	182	182	Step/Stride Speed Variability	Variability	Instrumented Walkway	Clinic/Lab	Self-Selected 'Comfortable' Speed	Longer walk	PD	0	No Assoc.	RQ1	65.29	Mild	PeerReview	Peer-reviewed/Journal article
41	182	182	Step/Stride Length	Pace	Instrumented Walkway	Clinic/Lab	Self-Selected 'Comfortable' Speed	Longer walk	PD	0	No Assoc.	RQ1	65.29	Mild	PeerReview	Peer-reviewed/Journal article
42	182	182	Gait Speed	Pace	Instrumented Walkway	Clinic/Lab	Self-Selected 'Comfortable' Speed	Longer walk	PD	0	No Assoc.	RQ1	65.29	Mild	PeerReview	Peer-reviewed/Journal article
43	182	182	Stance Time Variability	Variability	Instrumented Walkway	Clinic/Lab	Self-Selected 'Comfortable' Speed	Longer walk	PD	0	No Assoc.	RQ1	65.29	Mild	PeerReview	Peer-reviewed/Journal article
44	182	182	Asymmetry Measures	Asymmetry	Instrumented Walkway	Clinic/Lab	Self-Selected 'Comfortable' Speed	Longer walk	PD	1	Sig. Assoc.	RQ1	65.29	Mild	PeerReview	Peer-reviewed/Journal article
45	182	182	Step Width	Base of Support	Instrumented Walkway	Clinic/Lab	Self-Selected 'Comfortable' Speed	Longer walk	PD	0	No Assoc.	RQ1	65.29	Mild	PeerReview	Peer-reviewed/Journal article
46	182	182	Step Width Variability	Variability	Instrumented Walkway	Clinic/Lab	Self-Selected 'Comfortable' Speed	Longer walk	PD	0	No Assoc.	RQ1	65.29	Mild	PeerReview	Peer-reviewed/Journal article
47	182	182	Asymmetry Measures	Asymmetry	Instrumented Walkway	Clinic/Lab	Self-Selected 'Comfortable' Speed	Longer walk	PD	1	Sig. Assoc.	RQ1	65.29	Mild	PeerReview	Peer-reviewed/Journal article
48	182	182	Stance Time	Rhythm	Instrumented Walkway	Clinic/Lab	Self-Selected 'Comfortable' Speed	Longer walk	PD	0	No Assoc.	RQ1	65.29	Mild	PeerReview	Peer-reviewed/Journal article
49	182	182	Step/Stride Length Variability	Variability	Instrumented Walkway	Clinic/Lab	Self-Selected 'Comfortable' Speed	Longer walk	PD	1	Sig. Assoc.	RQ1	65.29	Mild	PeerReview	Peer-reviewed/Journal article
50	185	185	Step/Stride Time Variability	Variability	Instrumented Walkway	Clinic/Lab	Self-Selected 'Comfortable' Speed	Short walk	PD	0	No Assoc.	RQ1	63.96	Mild	PeerReview	Peer-reviewed/Journal article
51	185	185	Step Width	Base of Support	Instrumented Walkway	Clinic/Lab	Self-Selected 'Comfortable' Speed	Short walk	PD	0	No Assoc.	RQ1	63.96	Mild	PeerReview	Peer-reviewed/Journal article
52	185	185	Step/Stride Length Variability	Variability	Instrumented Walkway	Clinic/Lab	Self-Selected 'Comfortable' Speed	Short walk	PD	0	No Assoc.	RQ1	63.96	Mild	PeerReview	Peer-reviewed/Journal article
53	185	185	Step/Stride Time	Rhythm	Instrumented Walkway	Clinic/Lab	Self-Selected 'Comfortable' Speed	Short walk	PD	0	No Assoc.	RQ1	63.96	Mild	PeerReview	Peer-reviewed/Journal article
54	185	185	Swing Time	Phases	Instrumented Walkway	Clinic/Lab	Self-Selected 'Comfortable' Speed	Short walk	PD	1	Sig. Assoc.	RQ1	63.96	Mild	PeerReview	Peer-reviewed/Journal article
55	185	185	Gait Speed	Pace	Instrumented Walkway	Clinic/Lab	Self-Selected 'Comfortable' Speed	Short walk	PD	1	Sig. Assoc.	RQ1	63.96	Mild	PeerReview	Peer-reviewed/Journal article
56	185	185	Step/Stride Time Variability	Variability	Instrumented Walkway	Clinic/Lab	Self-Selected 'Comfortable' Speed	Short walk	PD	0	No Assoc.	RQ1	63.96	Mild	PeerReview	Peer-reviewed/Journal article
57	185	185	Step/Stride Length Variability	Variability	Instrumented Walkway	Clinic/Lab	Self-Selected 'Comfortable' Speed	Short walk	PD	1	Sig. Assoc.	RQ1	63.96	Mild	PeerReview	Peer-reviewed/Journal article
58	185	185	Step/Stride Time	Rhythm	Instrumented Walkway	Clinic/Lab	Self-Selected 'Comfortable' Speed	Short walk	PD	0	No Assoc.	RQ1	63.96	Mild	PeerReview	Peer-reviewed/Journal article
59	185	185	Step/Stride Length	Pace	Instrumented Walkway	Clinic/Lab	Self-Selected 'Comfortable' Speed	Short walk	PD	1	Sig. Assoc.	RQ1	63.96	Mild	PeerReview	Peer-reviewed/Journal article
60	185	185	Asymmetry Measures	Asymmetry	Instrumented Walkway	Clinic/Lab	Self-Selected 'Comfortable' Speed	Short walk	PD	0	No Assoc.	RQ1	63.96	Mild	PeerReview	Peer-reviewed/Journal article
61	185	185	Step Width	Base of Support	Instrumented Walkway	Clinic/Lab	Self-Selected 'Comfortable' Speed	Short walk	PD	0	No Assoc.	RQ1	63.96	Mild	PeerReview	Peer-reviewed/Journal article
62	185	185	Double Support Time	Phases	Instrumented Walkway	Clinic/Lab	Self-Selected 'Comfortable' Speed	Short walk	PD	1	Sig. Assoc.	RQ1	63.96	Mild	PeerReview	Peer-reviewed/Journal article
63	185	185	Swing Time	Phases	Instrumented Walkway	Clinic/Lab	Self-Selected 'Comfortable' Speed	Short walk	PD	1	Sig. Assoc.	RQ1	63.96	Mild	PeerReview	Peer-reviewed/Journal article
64	185	185	Asymmetry Measures	Asymmetry	Instrumented Walkway	Clinic/Lab	Self-Selected 'Comfortable' Speed	Short walk	PD	0	No Assoc.	RQ1	63.96	Mild	PeerReview	Peer-reviewed/Journal article
65	185	185	Cadence	Rhythm	Instrumented Walkway	Clinic/Lab	Self-Selected 'Comfortable' Speed	Short walk	PD	0	No Assoc.	RQ1	63.96	Mild	PeerReview	Peer-reviewed/Journal article
66	185	185	Double Support Time	Phases	Instrumented Walkway	Clinic/Lab	Self-Selected 'Comfortable' Speed	Short walk	PD	1	Sig. Assoc.	RQ1	63.96	Mild	PeerReview	Peer-reviewed/Journal article
67	185	185	Step/Stride Length	Pace	Instrumented Walkway	Clinic/Lab	Self-Selected 'Comfortable' Speed	Short walk	PD	1	Sig. Assoc.	RQ1	63.96	Mild	PeerReview	Peer-reviewed/Journal article
68	185	185	Cadence	Rhythm	Instrumented Walkway	Clinic/Lab	Self-Selected 'Comfortable' Speed	Short walk	PD	0	No Assoc.	RQ1	63.96	Mild	PeerReview	Peer-reviewed/Journal article
69	185	185	Gait Speed	Pace	Instrumented Walkway	Clinic/Lab	Self-Selected 'Comfortable' Speed	Short walk	PD	1	Sig. Assoc.	RQ1	63.96	Mild	PeerReview	Peer-reviewed/Journal article
70	206	206	Step/Stride Time	Rhythm	Video/Optometric	Clinic/Lab	Self-Selected 'Comfortable' Speed	Short walk	PD	1	Sig. Assoc.	RQ1	63	Moderate	PeerReview	Peer-reviewed/Journal article
71	206	206	Step Width	Base of Support	Video/Optometric	Clinic/Lab	Self-Selected 'Comfortable' Speed	Short walk	PD	1	Sig. Assoc.	RQ1	63	Moderate	PeerReview	Peer-reviewed/Journal article
72	220	220	Step/Stride Time	Rhythm	Video/Optometric	Clinic/Lab	Unclear	Short walk	PD	0	No Assoc.	RQ1	61.8734146341463	Moderate	PeerReview	Peer-reviewed/Journal article
73	220	220	Step/Stride Length	Pace	Video/Optometric	Clinic/Lab	Unclear	Short walk	PD	1	Sig. Assoc.	RQ1	61.8734146341463	Moderate	PeerReview	Peer-reviewed/Journal article
74	220	220	Gait Speed	Pace	Video/Optometric	Clinic/Lab	Unclear	Short walk	PD	1	Sig. Assoc.	RQ1	61.8734146341463	Moderate	PeerReview	Peer-reviewed/Journal article
75	220	220	Cadence	Rhythm	Video/Optometric	Clinic/Lab	Unclear	Short walk	PD	1	Sig. Assoc.	RQ1	61.8734146341463	Moderate	PeerReview	Peer-reviewed/Journal article
76	259	259	Step/Stride Time	Rhythm	Wearable Sensor (Other/mixed locations)	Clinic/Lab	Self-Selected 'Comfortable' Speed	Short walk	PD	0	No Assoc.	RQ1	72	Mild	PeerReview	Peer-reviewed/Journal article
77	259	259	Single Support Time	Phases	Wearable Sensor (Other/mixed locations)	Clinic/Lab	Self-Selected 'Comfortable' Speed	Short walk	PD	1	Sig. Assoc.	RQ1	72	Mild	PeerReview	Peer-reviewed/Journal article
78	259	259	Step/Stride Length Variability	Variability	Wearable Sensor (Other/mixed locations)	Clinic/Lab	Self-Selected 'Comfortable' Speed	Short walk	PD	1	Sig. Assoc.	RQ1	72	Mild	PeerReview	Peer-reviewed/Journal article
79	259	259	Cadence	Rhythm	Wearable Sensor (Other/mixed locations)	Clinic/Lab	Self-Selected 'Comfortable' Speed	Short walk	PD	0	No Assoc.	RQ1	72	Mild	PeerReview	Peer-reviewed/Journal article
80	259	259	Swing Time Variability	Variability	Wearable Sensor (Other/mixed locations)	Clinic/Lab	Self-Selected 'Comfortable' Speed	Short walk	PD	0	No Assoc.	RQ1	72	Mild	PeerReview	Peer-reviewed/Journal article
81	259	259	Asymmetry Measures	Asymmetry	Wearable Sensor (Other/mixed locations)	Clinic/Lab	Self-Selected 'Comfortable' Speed	Short walk	PD	1	Sig. Assoc.	RQ1	72	Mild	PeerReview	Peer-reviewed/Journal article
82	259	259	Step/Stride Time	Rhythm	Wearable Sensor (Other/mixed locations)	Clinic/Lab	Self-Selected 'Comfortable' Speed	Short walk	PD	0	No Assoc.	RQ1	72	Mild	PeerReview	Peer-reviewed/Journal article
83	259	259	Step/Stride Time Variability	Variability	Wearable Sensor (Other/mixed locations)	Clinic/Lab	Self-Selected 'Comfortable' Speed	Short walk	PD	1	Sig. Assoc.	RQ1	72	Mild	PeerReview	Peer-reviewed/Journal article
84	259	259	Single Support Time	Phases	Wearable Sensor (Other/mixed locations)	Clinic/Lab	Self-Selected 'Comfortable' Speed	Short walk	PD	0	No Assoc.	RQ1	72	Mild	PeerReview	Peer-reviewed/Journal article
85	259	259	Step/Stride Length	Pace	Wearable Sensor (Other/mixed locations)	Clinic/Lab	Self-Selected 'Comfortable' Speed	Short walk	PD	1	Sig. Assoc.	RQ1	72	Mild	PeerReview	Peer-reviewed/Journal article
86	259	259	Step/Stride Length	Pace	Wearable Sensor (Other/mixed locations)	Clinic/Lab	Self-Selected 'Comfortable' Speed	Short walk	PD	1	Sig. Assoc.	RQ1	72	Mild	PeerReview	Peer-reviewed/Journal article
87	259	259	Asymmetry Measures	Asymmetry	Wearable Sensor (Other/mixed locations)	Clinic/Lab	Self-Selected 'Comfortable' Speed	Short walk	PD	0	No Assoc.	RQ1	72	Mild	PeerReview	Peer-reviewed/Journal article
88	259	259	Step/Stride Time Variability	Variability	Wearable Sensor (Other/mixed locations)	Clinic/Lab	Self-Selected 'Comfortable' Speed	Short walk	PD	1	Sig. Assoc.	RQ1	72	Mild	PeerReview	Peer-reviewed/Journal article
89	259	259	Swing Time	Phases	Wearable Sensor (Other/mixed locations)	Clinic/Lab	Self-Selected 'Comfortable' Speed	Short walk	PD	1	Sig. Assoc.	RQ1	72	Mild	PeerReview	Peer-reviewed/Journal article
90	259	259	Gait Speed	Pace	Wearable Sensor (Other/mixed locations)	Clinic/Lab	Self-Selected 'Comfortable' Speed	Short walk	PD	1	Sig. Assoc.	RQ1	72	Mild	PeerReview	Peer-reviewed/Journal article
91	259	259	Cadence	Rhythm	Wearable Sensor (Other/mixed locations)	Clinic/Lab	Self-Selected 'Comfortable' Speed	Short walk	PD	0	No Assoc.	RQ1	72	Mild	PeerReview	Peer-reviewed/Journal article
92	259	259	Step/Stride Length Variability	Variability	Wearable Sensor (Other/mixed locations)	Clinic/Lab	Self-Selected 'Comfortable' Speed	Short walk	PD	1	Sig. Assoc.	RQ1	72	Mild	PeerReview	Peer-reviewed/Journal article
93	259	259	Gait Speed	Pace	Wearable Sensor (Other/mixed locations)	Clinic/Lab	Self-Selected 'Comfortable' Speed	Short walk	PD	1	Sig. Assoc.	RQ1	72	Mild	PeerReview	Peer-reviewed/Journal article
94	259	259	Step/Stride Length	Pace	Wearable Sensor (Other/mixed locations)	Clinic/Lab	Self-Selected 'Comfortable' Speed	Short walk	PD	1	Sig. Assoc.	RQ1	72	Mild	PeerReview	Peer-reviewed/Journal article
95	259	259	Step/Stride Length Variability	Variability	Wearable Sensor (Other/mixed locations)	Clinic/Lab	Self-Selected 'Comfortable' Speed	Short walk	PD	1	Sig. Assoc.	RQ1	72	Mild	PeerReview	Peer-reviewed/Journal article
96	259	259	Step/Stride Length	Pace	Wearable Sensor (Other/mixed locations)	Clinic/Lab	Self-Selected 'Comfortable' Speed	Short walk	PD	1	Sig. Assoc.	RQ1	72	Mild	PeerReview	Peer-reviewed/Journal article
97	259	259	Step/Stride Length Variability	Variability	Wearable Sensor (Other/mixed locations)	Clinic/Lab	Self-Selected 'Comfortable' Speed	Short walk	PD	0	No Assoc.	RQ1	72	Mild	PeerReview	Peer-reviewed/Journal article
98	259	259	Swing Time	Phases	Wearable Sensor (Other/mixed locations)	Clinic/Lab	Self-Selected 'Comfortable' Speed	Short walk	PD	0	No Assoc.	RQ1	72	Mild	PeerReview	Peer-reviewed/Journal article
99	259	259	Swing Time Variability	Variability	Wearable Sensor (Other/mixed locations)	Clinic/Lab	Self-Selected 'Comfortable' Speed	Short walk	PD	0	No Assoc.	RQ1	72	Mild	PeerReview	Peer-reviewed/Journal article
100	294	294	Step/Stride Time Variability	Variability	Wearable Sensor (Other/mixed locations)	Clinic/Lab	Self-Selected 'Comfortable' Speed	Longer walk	PD	1	Sig. Assoc.	RQ1	59	Mild	PeerReview	Peer-reviewed/Journal article
101	294	294	Step/Stride Time Variability	Variability	Wearable Sensor (Other/mixed locations)	Clinic/Lab	Self-Selected 'Comfortable' Speed	Longer walk	PD	1	Sig. Assoc.	RQ1	59	Mild	PeerReview	Peer-reviewed/Journal article
102	302	302	Step/Stride Time Variability	Variability	Other	Clinic/Lab	Self-Selected 'Comfortable' Speed	Short walk	PD	1	Sig. Assoc.	RQ1	67.9	Moderate	PeerReview	Peer-reviewed/Journal article
103	302	302	Step/Stride Time Variability	Variability	Other	Clinic/Lab	Self-Selected 'Comfortable' Speed	Short walk	PD	1	Sig. Assoc.	RQ1	67.9	Moderate	PeerReview	Peer-reviewed/Journal article
104	302	302	Step/Stride Time	Rhythm	Other	Clinic/Lab	Self-Selected 'Comfortable' Speed	Short walk	PD	0	No Assoc.	RQ1	67.9	Moderate	PeerReview	Peer-reviewed/Journal article
105	302	302	Step/Stride Length	Pace	Other	Clinic/Lab	Self-Selected 'Comfortable' Speed	Short walk	PD	1	Sig. Assoc.	RQ1	67.9	Moderate	PeerReview	Peer-reviewed/Journal article
106	302	302	Step/Stride Time	Rhythm	Other	Clinic/Lab	Self-Selected 'Comfortable' Speed	Short walk	PD	0	No Assoc.	RQ1	67.9	Moderate	PeerReview	Peer-reviewed/Journal article
107	302	302	Gait Speed	Pace	Other	Clinic/Lab	Self-Selected 'Comfortable' Speed	Short walk	PD	1	Sig. Assoc.	RQ1	67.9	Moderate	PeerReview	Peer-reviewed/Journal article
108	302	302	Step/Stride Length	Pace	Other	Clinic/Lab	Self-Selected 'Comfortable' Speed	Short walk	PD	1	Sig. Assoc.	RQ1	67.9	Moderate	PeerReview	Peer-reviewed/Journal article
109	302	302	Gait Speed	Pace	Other	Clinic/Lab	Self-Selected 'Comfortable' Speed	Short walk	PD	1	Sig. Assoc.	RQ1	67.9	Moderate	PeerReview	Peer-reviewed/Journal article
110	311	311	Asymmetry Measures	Asymmetry	Video/Optometric	Clinic/Lab	Self-Selected 'Comfortable' Speed	Short walk	PD	1	Sig. Assoc.	RQ1	68.86	Moderate	PeerReview	Peer-reviewed/Journal article
111	311	311	Step/Stride Length	Pace	Video/Optometric	Clinic/Lab	Self-Selected 'Comfortable' Speed	Short walk	PD	1	Sig. Assoc.	RQ1	68.86	Moderate	PeerReview	Peer-reviewed/Journal article
112	311	311	Stance Time	Phases	Video/Optometric	Clinic/Lab	Self-Selected 'Comfortable' Speed	Short walk	PD	0	No Assoc.	RQ1	68.86	Moderate	PeerReview	Peer-reviewed/Journal article
113	311	311	Cadence	Rhythm	Video/Optometric	Clinic/Lab	Self-Selected 'Comfortable' Speed	Short walk	PD	1	Sig. Assoc.	RQ1	68.86	Moderate	PeerReview	Peer-reviewed/Journal article
114	311	311	Double Support Time	Phases	Video/Optometric	Clinic/Lab	Self-Selected 'Comfortable' Speed	Short walk	PD	0	No Assoc.	RQ1	68.86	Moderate	PeerReview	Peer-reviewed/Journal article
115	311	311	Step Width	Base of Support	Video/Optometric	Clinic/Lab	Self-Selected 'Comfortable' Speed	Short walk	PD	0	No Assoc.	RQ1	68.86	Moderate	PeerReview	Peer-reviewed/Journal article
116	311	311	Gait Speed	Pace	Video/Optometric	Clinic/Lab	Self-Selected 'Comfortable' Speed	Short walk	PD	1	Sig. Assoc.	RQ1	68.86	Moderate	PeerReview	Peer-reviewed/Journal article
117	313	1689	Step/Stride Length	Pace	Wearable Sensor (Other/mixed locations)	Clinic/Lab	Self-Selected 'Comfortable' Speed	Short walk	PD	1	Sig. Assoc.	RQ1	57.61	Moderate	PeerReview	Peer-reviewed/Journal article
118	313	1689	Gait Speed	Pace	Wearable Sensor (Other/mixed locations)	Clinic/Lab	Self-Selected 'Comfortable' Speed	Short walk	PD	1	Sig. Assoc.	RQ1	57.61	Moderate	PeerReview	Peer-reviewed/Journal article
119	313	1689	Step/Stride Time	Rhythm	Wearable Sensor (Other/mixed locations)	Clinic/Lab	Self-Selected 'Comfortable' Speed	Short walk	PD	0	No Assoc.	RQ1	57.61	Moderate	PeerReview	Peer-reviewed/Journal article
120	327	327	Step/Stride Time Variability	Variability	Instrumented Walkway	Clinic/Lab	Self-Selected 'Comfortable' Speed	Longer walk	PD	1	Sig. Assoc.	RQ1	69.2	Moderate	PeerReview	Peer-reviewed/Journal article
121	327	327	Stance Time Variability	Variability	Instrumented Walkway	Clinic/Lab	Self-Selected 'Comfortable' Speed	Longer walk	PD	0	No Assoc.	RQ1	69.2	Moderate	PeerReview	Peer-reviewed/Journal article
122	327	327	Step/Stride Time	Rhythm	Instrumented Walkway	Clinic/Lab	Self-Selected 'Comfortable' Speed	Longer walk	PD	0	No Assoc.	RQ1	69.2	Moderate	PeerReview	Peer-reviewed/Journal article
123	327	327	Stance Time	Phases	Instrumented Walkway	Clinic/Lab	Self-Selected 'Comfortable' Speed	Longer walk	PD	0	No Assoc.	RQ1	69.2	Moderate	PeerReview	Peer-reviewed/Journal article
124	327	327	Swing Time	Phases	Instrumented Walkway	Clinic/Lab	Self-Selected 'Comfortable' Speed	Longer walk	PD	0	No Assoc.	RQ1	69.2	Moderate	PeerReview	Peer-reviewed/Journal article
125	327	327	Asymmetry Measures	Asymmetry	Instrumented Walkway	Clinic/Lab	Self-Selected 'Comfortable' Speed	Longer walk	PD	1	Sig. Assoc.	RQ1	69.2	Moderate	PeerReview	Peer-reviewed/Journal article
126	327	327	Gait Speed	Pace	Instrumented Walkway	Clinic/Lab	Self-Selected 'Comfortable' Speed	Longer walk	PD	1	Sig. Assoc.	RQ1	69.2	Moderate	PeerReview	Peer-reviewed/Journal article
127	327	327	Step Width Variability	Variability	Instrumented Walkway	Clinic/Lab	Self-Selected 'Comfortable' Speed	Longer walk	PD	1	Sig. Assoc.	RQ1	69.2	Moderate	PeerReview	Peer-reviewed/Journal article
128	327	327	Step/Stride Speed Variability	Variability	Instrumented Walkway	Clinic/Lab	Self-Selected 'Comfortable' Speed	Longer walk	PD	0	No Assoc.	RQ1	69.2	Moderate	PeerReview	Peer-reviewed/Journal article
129	327	327	Asymmetry Measures	Asymmetry	Instrumented Walkway	Clinic/Lab	Self-Selected 'Comfortable' Speed	Longer walk	PD	1	Sig. Assoc.	RQ1	69.2	Moderate	PeerReview	Peer-reviewed/Journal article
130	327	327	Asymmetry Measures	Asymmetry	Instrumented Walkway	Clinic/Lab	Self-Selected 'Comfortable' Speed	Longer walk	PD	1	Sig. Assoc.	RQ1	69.2	Moderate	PeerReview	Peer-reviewed/Journal article
131	327	327	Swing Time Variability	Variability	Instrumented Walkway	Clinic/Lab	Self-Selected 'Comfortable' Speed	Longer walk	PD	1	Sig. Assoc.	RQ1	69.2	Moderate	PeerReview	Peer-reviewed/Journal article
132	327	327	Step/Stride Length Variability	Variability	Instrumented Walkway	Clinic/Lab	Self-Selected 'Comfortable' Speed	Longer walk	PD	1	Sig. Assoc.	RQ1	69.2	Moderate	PeerReview	Peer-reviewed/Journal article
133	327	327	Asymmetry Measures	Asymmetry	Instrumented Walkway	Clinic/Lab	Self-Selected 'Comfortable' Speed	Longer walk	PD	1	Sig. Assoc.	RQ1	69.2	Moderate	PeerReview	Peer-reviewed/Journal article
134	327	327	Step/Stride Length	Pace	Instrumented Walkway	Clinic/Lab	Self-Selected 'Comfortable' Speed	Longer walk	PD	1	Sig. Assoc.	RQ1	69.2	Moderate	PeerReview	Peer-reviewed/Journal article
135	327	327	Step Width	Base of Support	Instrumented Walkway	Clinic/Lab	Self-Selected 'Comfortable' Speed	Longer walk	PD	0	No Assoc.	RQ1	69.2	Moderate	PeerReview	Peer-reviewed/Journal article
136	354	354	Swing Time Variability	Variability	Wearable Sensor (Other/mixed locations)	Clinic/Lab	Self-Selected 'Comfortable' Speed	Short walk	PD	1	Sig. Assoc.	RQ1	71.91	Moderate	PeerReview	Peer-reviewed/Journal article
137	354	354	Cadence	Rhythm	Wearable Sensor (Other/mixed locations)	Clinic/Lab	Self-Selected 'Comfortable' Speed	Short walk	PD	0	No Assoc.	RQ1	71.91	Moderate	PeerReview	Peer-reviewed/Journal article
138	354	354	Swing Time	Rhythm	Wearable Sensor (Other/mixed locations)	Clinic/Lab	Self-Selected 'Comfortable' Speed	Short walk	PD	1	Sig. Assoc.	RQ1	71.91	Moderate	PeerReview	Peer-reviewed/Journal article
139	354	354	Double Support Time Variability	Variability	Wearable Sensor (Other/mixed locations)	Clinic/Lab	Self-Selected 'Comfortable' Speed	Short walk	PD	1	Sig. Assoc.	RQ1	71.91	Moderate	PeerReview	Peer-reviewed/Journal article
140	354	354	Step/Stride Time Variability	Variability	Wearable Sensor (Other/mixed locations)	Clinic/Lab	Self-Selected 'Comfortable' Speed	Short walk	PD	1	Sig. Assoc.	RQ1	71.91	Moderate	PeerReview	Peer-reviewed/Journal article
141	354	354	Double Support Time	Rhythm	Wearable Sensor (Other/mixed locations)	Clinic/Lab	Self-Selected 'Comfortable' Speed	Short walk	PD	1	Sig. Assoc.	RQ1	71.91	Moderate	PeerReview	Peer-reviewed/Journal article
142	354	354	Double Support Time	Rhythm	Wearable Sensor (Other/mixed locations)	Clinic/Lab	Self-Selected 'Comfortable' Speed	Short walk	PD	1	Sig. Assoc.	RQ1	71.91	Moderate	PeerReview	Peer-reviewed/Journal article
143	354	354	Stance Time	Rhythm	Wearable Sensor (Other/mixed locations)	Clinic/Lab	Self-Selected 'Comfortable' Speed	Short walk	PD	0	No Assoc.	RQ1	71.91	Moderate	PeerReview	Peer-reviewed/Journal article
144	354	354	Swing Time Variability	Variability	Wearable Sensor (Other/mixed locations)	Clinic/Lab	Self-Selected 'Comfortable' Speed	Short walk	PD	1	Sig. Assoc.	RQ1	71.91	Moderate	PeerReview	Peer-reviewed/Journal article
145	354	354	Stance Time Variability	Variability	Wearable Sensor (Other/mixed locations)	Clinic/Lab	Self-Selected 'Comfortable' Speed	Short walk	PD	1	Sig. Assoc.	RQ1	71.91	Moderate	PeerReview	Peer-reviewed/Journal article
146	354	354	Step/Stride Time	Rhythm	Wearable Sensor (Other/mixed locations)	Clinic/Lab	Self-Selected 'Comfortable' Speed	Short walk	PD	0	No Assoc.	RQ1	71.91	Moderate	PeerReview	Peer-reviewed/Journal article
147	354	354	Cadence	Rhythm	Wearable Sensor (Other/mixed locations)	Clinic/Lab	Self-Selected 'Comfortable' Speed	Short walk	PD	0	No Assoc.	RQ1	71.91	Moderate	PeerReview	Peer-reviewed/Journal article
148	354	354	Step/Stride Time	Rhythm	Wearable Sensor (Other/mixed locations)	Clinic/Lab	Self-Selected 'Comfortable' Speed	Short walk	PD	1	Sig. Assoc.	RQ1	71.91	Moderate	PeerReview	Peer-reviewed/Journal article
149	354	354	Stance Time Variability	Variability	Wearable Sensor (Other/mixed locations)	Clinic/Lab	Self-Selected 'Comfortable' Speed	Short walk	PD	1	Sig. Assoc.	RQ1	71.91	Moderate	PeerReview	Peer-reviewed/Journal article
150	354	354	Swing Time	Rhythm	Wearable Sensor (Other/mixed locations)	Clinic/Lab	Self-Selected 'Comfortable' Speed	Short walk	PD	1	Sig. Assoc.	RQ1	71.91	Moderate	PeerReview	Peer-reviewed/Journal article
151	354	354	Step/Stride Time Variability	Variability	Wearable Sensor (Other/mixed locations)	Clinic/Lab	Self-Selected 'Comfortable' Speed	Short walk	PD	1	Sig. Assoc.	RQ1	71.91	Moderate	PeerReview	Peer-reviewed/Journal article
152	354	354	Double Support Time Variability	Variability	Wearable Sensor (Other/mixed locations)	Clinic/Lab	Self-Selected 'Comfortable' Speed	Short walk	PD	1	Sig. Assoc.	RQ1	71.91	Moderate	PeerReview	Peer-reviewed/Journal article
153	354	354	Stance Time	Rhythm	Wearable Sensor (Other/mixed locations)	Clinic/Lab	Self-Selected 'Comfortable' Speed	Short walk	PD	0	No Assoc.	RQ1	71.91	Moderate	PeerReview	Peer-reviewed/Journal article
154	363	363	Gait Speed	Pace	Gaming system (Kinect, Wii)	Clinic/Lab	Unclear	Short walk	PD	1	Sig. Assoc.	RQ1	66	Moderate	PeerReview	Peer-reviewed/Journal article
155	363	363	Swing Time	Rhythm	Gaming system (Kinect, Wii)	Clinic/Lab	Unclear	Short walk	PD	1	Sig. Assoc.	RQ1	66	Moderate	PeerReview	Peer-reviewed/Journal article
156	363	363	Swing Time	Rhythm	Gaming system (Kinect, Wii)	Clinic/Lab	Unclear	Short walk	PD	0	Non-Sig. Trend	RQ1	66	Moderate	PeerReview	Peer-reviewed/Journal article
157	363	363	Stance Time	Rhythm	Gaming system (Kinect, Wii)	Clinic/Lab	Unclear	Short walk	PD	1	Sig. Assoc.	RQ1	66	Moderate	PeerReview	Peer-reviewed/Journal article
158	363	363	Gait Speed	Pace	Gaming system (Kinect, Wii)	Clinic/Lab	Unclear	Short walk	PD	1	Sig. Assoc.	RQ1	66	Moderate	PeerReview	Peer-reviewed/Journal article
159	363	363	Gait Speed	Pace	Gaming system (Kinect, Wii)	Clinic/Lab	Unclear	Short walk	PD	0	No Assoc.	RQ1	66	Moderate	PeerReview	Peer-reviewed/Journal article
160	363	363	Stance Time	Rhythm	Gaming system (Kinect, Wii)	Clinic/Lab	Unclear	Short walk	PD	0	Non-Sig. Trend	RQ1	66	Moderate	PeerReview	Peer-reviewed/Journal article
161	363	363	Stance Time	Rhythm	Gaming system (Kinect, Wii)	Clinic/Lab	Unclear	Short walk	PD	1	Sig. Assoc.	RQ1	66	Moderate	PeerReview	Peer-reviewed/Journal article
162	363	363	Stance Time	Rhythm	Gaming system (Kinect, Wii)	Clinic/Lab	Unclear	Short walk	PD	0	No Assoc.	RQ1	66	Moderate	PeerReview	Peer-reviewed/Journal article
163	363	363	Stance Time	Rhythm	Gaming system (Kinect, Wii)	Clinic/Lab	Unclear	Short walk	PD	0	No Assoc.	RQ1	66	Moderate	PeerReview	Peer-reviewed/Journal article
164	363	363	Swing Time	Rhythm	Gaming system (Kinect, Wii)	Clinic/Lab	Unclear	Short walk	PD	1	Sig. Assoc.	RQ1	66	Moderate	PeerReview	Peer-reviewed/Journal article
165	363	363	Gait Speed	Pace	Gaming system (Kinect, Wii)	Clinic/Lab	Unclear	Short walk	PD	0	No Assoc.	RQ1	66	Moderate	PeerReview	Peer-reviewed/Journal article
166	363	363	Gait Speed	Pace	Gaming system (Kinect, Wii)	Clinic/Lab	Unclear	Short walk	PD	1	Sig. Assoc.	RQ1	66	Moderate	PeerReview	Peer-reviewed/Journal article
167	363	363	Swing Time	Rhythm	Gaming system (Kinect, Wii)	Clinic/Lab	Unclear	Short walk	PD	0	No Assoc.	RQ1	66	Moderate	PeerReview	Peer-reviewed/Journal article
168	363	363	Swing Time	Rhythm	Gaming system (Kinect, Wii)	Clinic/Lab	Unclear	Short walk	PD	0	No Assoc.	RQ1	66	Moderate	PeerReview	Peer-reviewed/Journal article
169	380	380	Step/Stride Length	Pace	Wearable Sensor (Other/mixed locations)	Clinic/Lab	Self-Selected 'Comfortable' Speed	Longer walk	PD	1	Sig. Assoc.	RQ1	78	Mild	PeerReview	Peer-reviewed/Journal article
170	380	380	Double Support Time	Phases	Wearable Sensor (Other/mixed locations)	Clinic/Lab	Self-Selected 'Comfortable' Speed	Longer walk	PD	1	Sig. Assoc.	RQ1	78	Mild	PeerReview	Peer-reviewed/Journal article
171	380	380	Step/Stride Length Variability	Variability	Wearable Sensor (Other/mixed locations)	Clinic/Lab	Self-Selected 'Comfortable' Speed	Longer walk	PD	1	Sig. Assoc.	RQ1	78	Mild	PeerReview	Peer-reviewed/Journal article
172	380	380	Double Support Time Variability	Variability	Wearable Sensor (Other/mixed locations)	Clinic/Lab	Self-Selected 'Comfortable' Speed	Longer walk	PD	1	Sig. Assoc.	RQ1	78	Mild	PeerReview	Peer-reviewed/Journal article
173	380	380	Gait Speed	Pace	Wearable Sensor (Other/mixed locations)	Clinic/Lab	Self-Selected 'Comfortable' Speed	Longer walk	PD	1	Sig. Assoc.	RQ1	78	Mild	PeerReview	Peer-reviewed/Journal article
174	380	380	Step/Stride Speed Variability	Variability	Wearable Sensor (Other/mixed locations)	Clinic/Lab	Self-Selected 'Comfortable' Speed	Longer walk	PD	1	Sig. Assoc.	RQ1	78	Mild	PeerReview	Peer-reviewed/Journal article
175	387	387	Step/Stride Time	Rhythm	Wearable Sensor (Other/mixed locations)	Clinic/Lab	Self-Selected 'Comfortable' Speed	Short walk	PD	0	No Assoc.	RQ1	58.6	Mild	PeerReview	Peer-reviewed/Journal article
176	387	387	Step/Stride Length	Pace	Wearable Sensor (Other/mixed locations)	Clinic/Lab	Self-Selected 'Comfortable' Speed	Short walk	PD	1	Sig. Assoc.	RQ1	58.6	Mild	PeerReview	Peer-reviewed/Journal article
177	387	387	Step/Stride Length	Pace	Wearable Sensor (Other/mixed locations)	Clinic/Lab	Self-Selected 'Comfortable' Speed	Short walk	PD	1	Sig. Assoc.	RQ1	58.6	Mild	PeerReview	Peer-reviewed/Journal article
178	387	387	Gait Speed	Pace	Wearable Sensor (Other/mixed locations)	Clinic/Lab	Self-Selected 'Comfortable' Speed	Short walk	PD	1	Sig. Assoc.	RQ1	58.6	Mild	PeerReview	Peer-reviewed/Journal article
179	387	387	Cadence	Rhythm	Wearable Sensor (Other/mixed locations)	Clinic/Lab	Self-Selected 'Comfortable' Speed	Short walk	PD	0	No Assoc.	RQ1	58.6	Mild	PeerReview	Peer-reviewed/Journal article
180	387	387	Step/Stride Time	Rhythm	Wearable Sensor (Other/mixed locations)	Clinic/Lab	Self-Selected 'Comfortable' Speed	Short walk	PD	0	No Assoc.	RQ1	58.6	Mild	PeerReview	Peer-reviewed/Journal article
181	387	387	Cadence	Rhythm	Wearable Sensor (Other/mixed locations)	Clinic/Lab	Self-Selected 'Comfortable' Speed	Short walk	PD	0	No Assoc.	RQ1	58.6	Mild	PeerReview	Peer-reviewed/Journal article
182	387	387	Gait Speed	Pace	Wearable Sensor (Other/mixed locations)	Clinic/Lab	Self-Selected 'Comfortable' Speed	Short walk	PD	1	Sig. Assoc.	RQ1	58.6	Mild	PeerReview	Peer-reviewed/Journal article
183	404	404	Swing Time	Phases	Video/Optometric	Clinic/Lab	Self-Selected 'Comfortable' Speed	Short walk	PD	1	Sig. Assoc.	RQ1	60	Mild	PeerReview	Peer-reviewed/Journal article
184	404	404	Step/Stride Length	Pace	Video/Optometric	Clinic/Lab	Self-Selected 'Comfortable' Speed	Short walk	PD	1	Sig. Assoc.	RQ1	60	Mild	PeerReview	Peer-reviewed/Journal article
185	404	404	Step/Stride Length	Pace	Video/Optometric	Clinic/Lab	Self-Selected 'Comfortable' Speed	Short walk	PD	1	Sig. Assoc.	RQ1	60	Mild	PeerReview	Peer-reviewed/Journal article
186	404	404	Cadence	Rhythm	Video/Optometric	Clinic/Lab	Self-Selected 'Comfortable' Speed	Short walk	PD	1	Sig. Assoc.	RQ1	60	Mild	PeerReview	Peer-reviewed/Journal article
187	404	404	Gait Speed	Pace	Video/Optometric	Clinic/Lab	Self-Selected 'Comfortable' Speed	Short walk	PD	1	Sig. Assoc.	RQ1	60	Mild	PeerReview	Peer-reviewed/Journal article
188	404	404	Stance Time	Phases	Video/Optometric	Clinic/Lab	Self-Selected 'Comfortable' Speed	Short walk	PD	0	No Assoc.	RQ1	60	Mild	PeerReview	Peer-reviewed/Journal article
189	404	404	Step Width	Base of Support	Video/Optometric	Clinic/Lab	Self-Selected 'Comfortable' Speed	Short walk	PD	1	Sig. Assoc.	RQ1	60	Mild	PeerReview	Peer-reviewed/Journal article
190	404	404	Double Support Time	Phases	Video/Optometric	Clinic/Lab	Self-Selected 'Comfortable' Speed	Short walk	PD	0	No Assoc.	RQ1	60	Mild	PeerReview	Peer-reviewed/Journal article
191	456	456	Step/Stride Time	Rhythm	Instrumented Walkway	Clinic/Lab	Self-Selected 'Comfortable' Speed	Short walk	PD	0	No Assoc.	RQ1	58.9	Mild	PeerReview	Peer-reviewed/Journal article
192	456	456	Gait Speed	Pace	Instrumented Walkway	Clinic/Lab	Self-Selected 'Comfortable' Speed	Short walk	PD	0	No Assoc.	RQ1	58.9	Mild	PeerReview	Peer-reviewed/Journal article
193	456	456	Double Support Time	Phases	Instrumented Walkway	Clinic/Lab	Self-Selected 'Comfortable' Speed	Short walk	PD	0	No Assoc.	RQ1	58.9	Mild	PeerReview	Peer-reviewed/Journal article
194	456	456	Single Support Time	Phases	Instrumented Walkway	Clinic/Lab	Self-Selected 'Comfortable' Speed	Short walk	PD	0	No Assoc.	RQ1	58.9	Mild	PeerReview	Peer-reviewed/Journal article
195	456	456	Step/Stride Length	Pace	Instrumented Walkway	Clinic/Lab	Self-Selected 'Comfortable' Speed	Short walk	PD	0	No Assoc.	RQ1	58.9	Mild	PeerReview	Peer-reviewed/Journal article
196	456	456	Step/Stride Time	Rhythm	Instrumented Walkway	Clinic/Lab	Self-Selected 'Comfortable' Speed	Short walk	PD	0	No Assoc.	RQ1	58.9	Mild	PeerReview	Peer-reviewed/Journal article
197	456	456	Gait Speed	Pace	Instrumented Walkway	Clinic/Lab	Self-Selected 'Comfortable' Speed	Short walk	PD	0	No Assoc.	RQ1	58.9	Mild	PeerReview	Peer-reviewed/Journal article
198	456	456	Step Width	Base of Support	Instrumented Walkway	Clinic/Lab	Self-Selected 'Comfortable' Speed	Short walk	PD	0	No Assoc.	RQ1	58.9	Mild	PeerReview	Peer-reviewed/Journal article
199	456	456	Step/Stride Length	Pace	Instrumented Walkway	Clinic/Lab	Self-Selected 'Comfortable' Speed	Short walk	PD	0	No Assoc.	RQ1	58.9	Mild	PeerReview	Peer-reviewed/Journal article
200	456	456	Swing Time	Phases	Instrumented Walkway	Clinic/Lab	Self-Selected 'Comfortable' Speed	Short walk	PD	0	No Assoc.	RQ1	58.9	Mild	PeerReview	Peer-reviewed/Journal article
201	456	456	Stance Time	Phases	Instrumented Walkway	Clinic/Lab	Self-Selected 'Comfortable' Speed	Short walk	PD	0	No Assoc.	RQ1	58.9	Mild	PeerReview	Peer-reviewed/Journal article
202	456	456	Cadence	Rhythm	Instrumented Walkway	Clinic/Lab	Self-Selected 'Comfortable' Speed	Short walk	PD	0	No Assoc.	RQ1	58.9	Mild	PeerReview	Peer-reviewed/Journal article
203	494	494	Step/Stride Time	Rhythm	Instrumented Walkway	Clinic/Lab	Self-Selected 'Comfortable' Speed	Short walk	PD	0	No Assoc.	RQ1	68.7	Moderate	PeerReview	Peer-reviewed/Journal article
204	494	494	Asymmetry Measures	Asymmetry	Instrumented Walkway	Clinic/Lab	Self-Selected 'Comfortable' Speed	Short walk	PD	1	Sig. Assoc.	RQ1	68.7	Moderate	PeerReview	Peer-reviewed/Journal article
205	494	494	Step/Stride Length	Pace	Instrumented Walkway	Clinic/Lab	Self-Selected 'Comfortable' Speed	Short walk	PD	1	Sig. Assoc.	RQ1	68.7	Moderate	PeerReview	Peer-reviewed/Journal article
206	494	494	Asymmetry Measures	Asymmetry	Instrumented Walkway	Clinic/Lab	Self-Selected 'Comfortable' Speed	Short walk	PD	1	Sig. Assoc.	RQ1	68.7	Moderate	PeerReview	Peer-reviewed/Journal article
207	494	494	Gait Speed	Pace	Instrumented Walkway	Clinic/Lab	Self-Selected 'Comfortable' Speed	Short walk	PD	1	Sig. Assoc.	RQ1	68.7	Moderate	PeerReview	Peer-reviewed/Journal article
208	495	495	Swing Time	Phases	Wearable Sensor (Other/mixed locations)	Clinic/Lab	Self-Selected 'Comfortable' Speed	Short walk	PD	1	Sig. Assoc.	RQ1	68.7	Moderate	PeerReview	Peer-reviewed/Journal article
209	495	495	Gait Speed	Pace	Wearable Sensor (Other/mixed locations)	Clinic/Lab	Self-Selected 'Comfortable' Speed	Short walk	PD	1	Sig. Assoc.	RQ1	68.7	Moderate	PeerReview	Peer-reviewed/Journal article
210	495	495	Step/Stride Time	Rhythm	Wearable Sensor (Other/mixed locations)	Clinic/Lab	Self-Selected 'Comfortable' Speed	Longer walk	PD	0	No Assoc.	RQ1	68.7	Moderate	PeerReview	Peer-reviewed/Journal article
211	495	495	Gait Speed	Pace	Wearable Sensor (Other/mixed locations)	Clinic/Lab	Self-Selected 'Comfortable' Speed	Longer walk	PD	1	Sig. Assoc.	RQ1	68.7	Moderate	PeerReview	Peer-reviewed/Journal article
212	495	495	Double Support Time	Phases	Wearable Sensor (Other/mixed locations)	Clinic/Lab	Self-Selected 'Comfortable' Speed	Short walk	PD	0	No Assoc.	RQ1	68.7	Moderate	PeerReview	Peer-reviewed/Journal article
213	495	495	Step/Stride Length	Pace	Wearable Sensor (Other/mixed locations)	Clinic/Lab	Self-Selected 'Comfortable' Speed	Short walk	PD	1	Sig. Assoc.	RQ1	68.7	Moderate	PeerReview	Peer-reviewed/Journal article
214	495	495	Step/Stride Time	Rhythm	Wearable Sensor (Other/mixed locations)	Clinic/Lab	Self-Selected 'Comfortable' Speed	Short walk	PD	0	No Assoc.	RQ1	68.7	Moderate	PeerReview	Peer-reviewed/Journal article
215	495	495	Step/Stride Length	Pace	Wearable Sensor (Other/mixed locations)	Clinic/Lab	Self-Selected 'Comfortable' Speed	Longer walk	PD	1	Sig. Assoc.	RQ1	68.7	Moderate	PeerReview	Peer-reviewed/Journal article
216	495	495	Swing Time	Phases	Wearable Sensor (Other/mixed locations)	Clinic/Lab	Self-Selected 'Comfortable' Speed	Longer walk	PD	1	Sig. Assoc.	RQ1	68.7	Moderate	PeerReview	Peer-reviewed/Journal article
217	495	495	Double Support Time	Phases	Wearable Sensor (Other/mixed locations)	Clinic/Lab	Self-Selected 'Comfortable' Speed	Longer walk	PD	0	No Assoc.	RQ1	68.7	Moderate	PeerReview	Peer-reviewed/Journal article
218	515	515	Asymmetry Measures	Asymmetry	Wearable Sensor (Hip/Waist)	Clinic/Lab	Self-Selected 'Comfortable' Speed	Short walk	PD	1	Sig. Assoc.	RQ1	65.3	Moderate	PeerReview	Peer-reviewed/Journal article
219	515	515	Step/Stride Time Variability	Variability	Wearable Sensor (Hip/Waist)	Clinic/Lab	Self-Selected 'Comfortable' Speed	Short walk	PD	0	No Assoc.	RQ1	65.3	Moderate	PeerReview	Peer-reviewed/Journal article
220	515	515	Step/Stride Time Variability	Variability	Wearable Sensor (Hip/Waist)	Clinic/Lab	Self-Selected 'Comfortable' Speed	Short walk	PD	0	No Assoc.	RQ1	61.2	Mild	PeerReview	Peer-reviewed/Journal article
221	515	515	Asymmetry Measures	Asymmetry	Wearable Sensor (Hip/Waist)	Clinic/Lab	Self-Selected 'Comfortable' Speed	Short walk	PD	1	Sig. Assoc.	RQ1	65.3	Moderate	PeerReview	Peer-reviewed/Journal article
222	515	515	Asymmetry Measures	Asymmetry	Wearable Sensor (Hip/Waist)	Clinic/Lab	Self-Selected 'Comfortable' Speed	Short walk	PD	0	No Assoc.	RQ1	61.2	Mild	PeerReview	Peer-reviewed/Journal article
223	515	515	Step/Stride Time	Rhythm	Wearable Sensor (Hip/Waist)	Clinic/Lab	Self-Selected 'Comfortable' Speed	Short walk	PD	0	No Assoc.	RQ1	65.3	Moderate	PeerReview	Peer-reviewed/Journal article
224	515	515	Step/Stride Time	Rhythm	Wearable Sensor (Hip/Waist)	Clinic/Lab	Self-Selected 'Comfortable' Speed	Short walk	PD	1	Sig. Assoc.	RQ1	61.2	Mild	PeerReview	Peer-reviewed/Journal article
225	515	515	Asymmetry Measures	Asymmetry	Wearable Sensor (Hip/Waist)	Clinic/Lab	Self-Selected 'Comfortable' Speed	Short walk	PD	0	No Assoc.	RQ1	61.2	Mild	PeerReview	Peer-reviewed/Journal article
226	545	545	Gait Speed	Pace	Uninstrumented clinical test (Gait speed)	Clinic/Lab	Top Speed	Short walk	PD	1	Sig. Assoc.	RQ1	64.2	Moderate	PeerReview	Peer-reviewed/Journal article
227	545	545	Cadence	Rhythm	Instrumented Walkway	Clinic/Lab	Self-Selected 'Comfortable' Speed	Short walk	PD	0	No Assoc.	RQ1	61.8	Moderate	PeerReview	Peer-reviewed/Journal article
228	545	545	Gait Speed	Pace	Uninstrumented clinical test (Gait speed)	Clinic/Lab	Self-Selected 'Comfortable' Speed	Short walk	PD	0	No Assoc.	RQ1	64.2	Moderate	PeerReview	Peer-reviewed/Journal article
229	545	545	Step/Stride Time	Rhythm	Instrumented Walkway	Clinic/Lab	Self-Selected 'Comfortable' Speed	Short walk	PD	0	No Assoc.	RQ1	61.8	Moderate	PeerReview	Peer-reviewed/Journal article
230	545	545	Step/Stride Time	Rhythm	Gaming system (Kinect, Wii)	Clinic/Lab	Self-Selected 'Comfortable' Speed	Short walk	PD	0	No Assoc.	RQ1	64.2	Moderate	PeerReview	Peer-reviewed/Journal article
231	545	545	Cadence	Rhythm	Gaming system (Kinect, Wii)	Clinic/Lab	Self-Selected 'Comfortable' Speed	Short walk	PD	0	No Assoc.	RQ1	64.2	Moderate	PeerReview	Peer-reviewed/Journal article
232	545	545	Step/Stride Time	Rhythm	Gaming system (Kinect, Wii)	Clinic/Lab	Self-Selected 'Comfortable' Speed	Short walk	PD	0	No Assoc.	RQ1	64.2	Moderate	PeerReview	Peer-reviewed/Journal article
233	545	545	Step/Stride Length	Pace	Instrumented Walkway	Clinic/Lab	Self-Selected 'Comfortable' Speed	Short walk	PD	1	Sig. Assoc.	RQ1	61.8	Moderate	PeerReview	Peer-reviewed/Journal article
234	545	545	Step/Stride Time	Rhythm	Instrumented Walkway	Clinic/Lab	Self-Selected 'Comfortable' Speed	Short walk	PD	0	No Assoc.	RQ1	61.8	Moderate	PeerReview	Peer-reviewed/Journal article
235	545	545	Gait Speed	Pace	Instrumented Walkway	Clinic/Lab	Self-Selected 'Comfortable' Speed	Short walk	PD	1	Sig. Assoc.	RQ1	61.8	Moderate	PeerReview	Peer-reviewed/Journal article
236	545	545	Step/Stride Length	Pace	Gaming system (Kinect, Wii)	Clinic/Lab	Self-Selected 'Comfortable' Speed	Short walk	PD	0	No Assoc.	RQ1	64.2	Moderate	PeerReview	Peer-reviewed/Journal article
237	545	545	Gait Speed	Pace	Gaming system (Kinect, Wii)	Clinic/Lab	Self-Selected 'Comfortable' Speed	Short walk	PD	0	No Assoc.	RQ1	64.2	Moderate	PeerReview	Peer-reviewed/Journal article
238	545	545	Gait Speed	Pace	Uninstrumented clinical test (Gait speed)	Clinic/Lab	Top Speed	Short walk	PD	1	Sig. Assoc.	RQ1	61.8	Moderate	PeerReview	Peer-reviewed/Journal article
239	545	545	Step Width	Base of Support	Instrumented Walkway	Clinic/Lab	Self-Selected 'Comfortable' Speed	Short walk	PD	0	No Assoc.	RQ1	61.8	Moderate	PeerReview	Peer-reviewed/Journal article
240	545	545	Step/Stride Length	Pace	Instrumented Walkway	Clinic/Lab	Self-Selected 'Comfortable' Speed	Short walk	PD	1	Sig. Assoc.	RQ1	61.8	Moderate	PeerReview	Peer-reviewed/Journal article
241	545	545	Step/Stride Length	Pace	Gaming system (Kinect, Wii)	Clinic/Lab	Self-Selected 'Comfortable' Speed	Short walk	PD	0	No Assoc.	RQ1	64.2	Moderate	PeerReview	Peer-reviewed/Journal article
242	545	545	Step Width	Base of Support	Gaming system (Kinect, Wii)	Clinic/Lab	Self-Selected 'Comfortable' Speed	Short walk	PD	0	No Assoc.	RQ1	64.2	Moderate	PeerReview	Peer-reviewed/Journal article
243	545	545	Gait Speed	Pace	Uninstrumented clinical test (Gait speed)	Clinic/Lab	Self-Selected 'Comfortable' Speed	Short walk	PD	1	Sig. Assoc.	RQ1	61.8	Moderate	PeerReview	Peer-reviewed/Journal article
244	545	545	Gait Speed	Pace	Instrumented Walkway	Clinic/Lab	Self-Selected 'Comfortable' Speed	Short walk	PD	0	No Assoc.	RQ1	61.8	Moderate	PeerReview	Peer-reviewed/Journal article
245	561	327	Step/Stride Length Variability	Variability	Instrumented Walkway	Clinic/Lab	Self-Selected 'Comfortable' Speed	Short walk	PD	0	No Assoc.	RQ1	66.85	Mild	PeerReview	Peer-reviewed/Journal article
246	561	327	Step/Stride Time	Rhythm	Instrumented Walkway	Clinic/Lab	Self-Selected 'Comfortable' Speed	Short walk	PD	0	No Assoc.	RQ1	66.85	Mild	PeerReview	Peer-reviewed/Journal article
247	561	327	Step/Stride Time Variability	Variability	Instrumented Walkway	Clinic/Lab	Self-Selected 'Comfortable' Speed	Short walk	PD	0	No Assoc.	RQ1	66.85	Mild	PeerReview	Peer-reviewed/Journal article
248	561	327	Gait Speed	Pace	Instrumented Walkway	Clinic/Lab	Self-Selected 'Comfortable' Speed	Short walk	PD	0	No Assoc.	RQ1	66.85	Mild	PeerReview	Peer-reviewed/Journal article
249	561	327	Step/Stride Length	Pace	Instrumented Walkway	Clinic/Lab	Self-Selected 'Comfortable' Speed	Short walk	PD	0	No Assoc.	RQ1	66.85	Mild	PeerReview	Peer-reviewed/Journal article
250	581	581	Step/Stride Length	Pace	Wearable Sensor (Other/mixed locations)	Clinic/Lab	Self-Selected 'Comfortable' Speed	Longer walk	PD	1	Sig. Assoc.	RQ1	61	Moderate	PeerReview	Peer-reviewed/Journal article
251	581	581	Cadence	Rhythm	Wearable Sensor (Other/mixed locations)	Clinic/Lab	Self-Selected 'Comfortable' Speed	Longer walk	PD	0	Non-Sig. Trend	RQ1	61	Moderate	PeerReview	Peer-reviewed/Journal article
252	581	581	Gait Speed	Pace	Wearable Sensor (Other/mixed locations)	Clinic/Lab	Self-Selected 'Comfortable' Speed	Longer walk	PD	1	Sig. Assoc.	RQ1	61	Moderate	PeerReview	Peer-reviewed/Journal article
253	606	606	Step/Stride Time Variability	Variability	Instrumented Walkway	Clinic/Lab	Self-Selected 'Comfortable' Speed	Short walk	PD	0	No Assoc.	RQ1	70.33	Moderate	PeerReview	Peer-reviewed/Journal article
254	606	606	Step/Stride Length Variability	Variability	Instrumented Walkway	Clinic/Lab	Self-Selected 'Comfortable' Speed	Short walk	PD	0	No Assoc.	RQ1	70.33	Moderate	PeerReview	Peer-reviewed/Journal article
255	606	606	Step/Stride Time	Rhythm	Instrumented Walkway	Clinic/Lab	Self-Selected 'Comfortable' Speed	Short walk	PD	1	Sig. Assoc.	RQ1	70.33	Moderate	PeerReview	Peer-reviewed/Journal article
256	606	606	Gait Speed	Pace	Instrumented Walkway	Clinic/Lab	Self-Selected 'Comfortable' Speed	Short walk	PD	1	Sig. Assoc.	RQ1	70.33	Moderate	PeerReview	Peer-reviewed/Journal article
257	606	606	Swing Time Variability	Variability	Instrumented Walkway	Clinic/Lab	Self-Selected 'Comfortable' Speed	Short walk	PD	0	No Assoc.	RQ1	70.33	Moderate	PeerReview	Peer-reviewed/Journal article
258	606	606	Swing Time	Phases	Instrumented Walkway	Clinic/Lab	Self-Selected 'Comfortable' Speed	Short walk	PD	0	No Assoc.	RQ1	70.33	Moderate	PeerReview	Peer-reviewed/Journal article
259	606	606	Cadence	Rhythm	Instrumented Walkway	Clinic/Lab	Self-Selected 'Comfortable' Speed	Short walk	PD	0	No Assoc.	RQ1	70.33	Moderate	PeerReview	Peer-reviewed/Journal article
260	606	606	Double Support Time	Phases	Instrumented Walkway	Clinic/Lab	Self-Selected 'Comfortable' Speed	Short walk	PD	0	No Assoc.	RQ1	70.33	Moderate	PeerReview	Peer-reviewed/Journal article
261	606	606	Step Width Variability	Variability	Instrumented Walkway	Clinic/Lab	Self-Selected 'Comfortable' Speed	Short walk	PD	0	No Assoc.	RQ1	70.33	Moderate	PeerReview	Peer-reviewed/Journal article
262	606	606	Step Width	Base of Support	Instrumented Walkway	Clinic/Lab	Self-Selected 'Comfortable' Speed	Short walk	PD	0	No Assoc.	RQ1	70.33	Moderate	PeerReview	Peer-reviewed/Journal article
263	606	606	Step/Stride Length	Pace	Instrumented Walkway	Clinic/Lab	Self-Selected 'Comfortable' Speed	Short walk	PD	1	Sig. Assoc.	RQ1	70.33	Moderate	PeerReview	Peer-reviewed/Journal article
264	606	606	Step/Stride Speed Variability	Variability	Instrumented Walkway	Clinic/Lab	Self-Selected 'Comfortable' Speed	Short walk	PD	0	No Assoc.	RQ1	70.33	Moderate	PeerReview	Peer-reviewed/Journal article
265	648	7546	Single Support Time Variability	Variability	Instrumented Walkway	Clinic/Lab	Self-Selected 'Comfortable' Speed	Longer walk	PD	1	Sig. Assoc.	RQ1	66.5	Mild	PeerReview	Peer-reviewed/Journal article
266	648	7546	Step/Stride Time	Rhythm	Instrumented Walkway	Clinic/Lab	Self-Selected 'Comfortable' Speed	Longer walk	PD	0	No Assoc.	RQ1	66.5	Mild	PeerReview	Peer-reviewed/Journal article
267	648	7546	Step/Stride Time	Rhythm	Instrumented Walkway	Clinic/Lab	Self-Selected 'Comfortable' Speed	Longer walk	PD	0	No Assoc.	RQ1	65.7	Moderate	PeerReview	Peer-reviewed/Journal article
268	648	7546	Stance Time Variability	Variability	Instrumented Walkway	Clinic/Lab	Self-Selected 'Comfortable' Speed	Longer walk	PD	0	No Assoc.	RQ1	66.5	Mild	PeerReview	Peer-reviewed/Journal article
269	648	7546	Swing Time Variability	Variability	Instrumented Walkway	Clinic/Lab	Self-Selected 'Comfortable' Speed	Longer walk	PD	1	Sig. Assoc.	RQ1	65.7	Moderate	PeerReview	Peer-reviewed/Journal article
270	648	7546	Step/Stride Length Variability	Variability	Instrumented Walkway	Clinic/Lab	Self-Selected 'Comfortable' Speed	Longer walk	PD	0	No Assoc.	RQ1	66.5	Mild	PeerReview	Peer-reviewed/Journal article
271	648	7546	Double Support Time Variability	Variability	Instrumented Walkway	Clinic/Lab	Self-Selected 'Comfortable' Speed	Longer walk	PD	1	Sig. Assoc.	RQ1	65.7	Moderate	PeerReview	Peer-reviewed/Journal article
272	648	7546	Stance Time	Phases	Instrumented Walkway	Clinic/Lab	Self-Selected 'Comfortable' Speed	Longer walk	PD	1	Sig. Assoc.	RQ1	65.7	Moderate	PeerReview	Peer-reviewed/Journal article
273	648	7546	Gait Speed	Pace	Instrumented Walkway	Clinic/Lab	Self-Selected 'Comfortable' Speed	Longer walk	PD	1	Sig. Assoc.	RQ1	65.7	Moderate	PeerReview	Peer-reviewed/Journal article
274	648	7546	Step/Stride Time Variability	Variability	Instrumented Walkway	Clinic/Lab	Self-Selected 'Comfortable' Speed	Longer walk	PD	0	No Assoc.	RQ1	66.5	Mild	PeerReview	Peer-reviewed/Journal article
275	648	7546	Single Support Time Variability	Variability	Instrumented Walkway	Clinic/Lab	Self-Selected 'Comfortable' Speed	Longer walk	PD	1	Sig. Assoc.	RQ1	65.7	Moderate	PeerReview	Peer-reviewed/Journal article
276	648	7546	Single Support Time	Phases	Instrumented Walkway	Clinic/Lab	Self-Selected 'Comfortable' Speed	Longer walk	PD	1	Sig. Assoc.	RQ1	65.7	Moderate	PeerReview	Peer-reviewed/Journal article
277	648	7546	Step Width Variability	Variability	Instrumented Walkway	Clinic/Lab	Self-Selected 'Comfortable' Speed	Longer walk	PD	0	No Assoc.	RQ1	66.5	Mild	PeerReview	Peer-reviewed/Journal article
278	648	7546	Step/Stride Time Variability	Variability	Instrumented Walkway	Clinic/Lab	Self-Selected 'Comfortable' Speed	Longer walk	PD	1	Sig. Assoc.	RQ1	65.7	Moderate	PeerReview	Peer-reviewed/Journal article
279	648	7546	Step Width	Base of Support	Instrumented Walkway	Clinic/Lab	Self-Selected 'Comfortable' Speed	Longer walk	PD	0	No Assoc.	RQ1	66.5	Mild	PeerReview	Peer-reviewed/Journal article
280	648	7546	Gait Speed	Pace	Instrumented Walkway	Clinic/Lab	Self-Selected 'Comfortable' Speed	Longer walk	PD	1	Sig. Assoc.	RQ1	66.5	Mild	PeerReview	Peer-reviewed/Journal article
281	648	7546	Double Support Time	Phases	Instrumented Walkway	Clinic/Lab	Self-Selected 'Comfortable' Speed	Longer walk	PD	0	No Assoc.	RQ1	66.5	Mild	PeerReview	Peer-reviewed/Journal article
282	648	7546	Swing Time Variability	Variability	Instrumented Walkway	Clinic/Lab	Self-Selected 'Comfortable' Speed	Longer walk	PD	0	No Assoc.	RQ1	66.5	Mild	PeerReview	Peer-reviewed/Journal article
283	648	7546	Step/Stride Length	Pace	Instrumented Walkway	Clinic/Lab	Self-Selected 'Comfortable' Speed	Longer walk	PD	1	Sig. Assoc.	RQ1	65.7	Moderate	PeerReview	Peer-reviewed/Journal article
284	648	7546	Double Support Time Variability	Variability	Instrumented Walkway	Clinic/Lab	Self-Selected 'Comfortable' Speed	Longer walk	PD	0	No Assoc.	RQ1	66.5	Mild	PeerReview	Peer-reviewed/Journal article
285	648	7546	Single Support Time	Phases	Instrumented Walkway	Clinic/Lab	Self-Selected 'Comfortable' Speed	Longer walk	PD	0	No Assoc.	RQ1	66.5	Mild	PeerReview	Peer-reviewed/Journal article
286	648	7546	Double Support Time	Phases	Instrumented Walkway	Clinic/Lab	Self-Selected 'Comfortable' Speed	Longer walk	PD	1	Sig. Assoc.	RQ1	65.7	Moderate	PeerReview	Peer-reviewed/Journal article
287	648	7546	Stance Time	Phases	Instrumented Walkway	Clinic/Lab	Self-Selected 'Comfortable' Speed	Longer walk	PD	0	No Assoc.	RQ1	66.5	Mild	PeerReview	Peer-reviewed/Journal article
288	648	7546	Swing Time	Phases	Instrumented Walkway	Clinic/Lab	Self-Selected 'Comfortable' Speed	Longer walk	PD	1	Sig. Assoc.	RQ1	65.7	Moderate	PeerReview	Peer-reviewed/Journal article
289	648	7546	Step/Stride Speed Variability	Variability	Instrumented Walkway	Clinic/Lab	Self-Selected 'Comfortable' Speed	Longer walk	PD	1	Sig. Assoc.	RQ1	65.7	Moderate	PeerReview	Peer-reviewed/Journal article
290	648	7546	Step/Stride Length Variability	Variability	Instrumented Walkway	Clinic/Lab	Self-Selected 'Comfortable' Speed	Longer walk	PD	1	Sig. Assoc.	RQ1	65.7	Moderate	PeerReview	Peer-reviewed/Journal article
291	648	7546	Step/Stride Length	Pace	Instrumented Walkway	Clinic/Lab	Self-Selected 'Comfortable' Speed	Longer walk	PD	0	No Assoc.	RQ1	66.5	Mild	PeerReview	Peer-reviewed/Journal article
292	648	7546	Step Width	Base of Support	Instrumented Walkway	Clinic/Lab	Self-Selected 'Comfortable' Speed	Longer walk	PD	0	No Assoc.	RQ1	65.7	Moderate	PeerReview	Peer-reviewed/Journal article
293	648	7546	Step/Stride Speed Variability	Variability	Instrumented Walkway	Clinic/Lab	Self-Selected 'Comfortable' Speed	Longer walk	PD	0	No Assoc.	RQ1	66.5	Mild	PeerReview	Peer-reviewed/Journal article
294	648	7546	Stance Time Variability	Variability	Instrumented Walkway	Clinic/Lab	Self-Selected 'Comfortable' Speed	Longer walk	PD	1	Sig. Assoc.	RQ1	65.7	Moderate	PeerReview	Peer-reviewed/Journal article
295	648	7546	Swing Time	Phases	Instrumented Walkway	Clinic/Lab	Self-Selected 'Comfortable' Speed	Longer walk	PD	0	No Assoc.	RQ1	66.5	Mild	PeerReview	Peer-reviewed/Journal article
296	648	7546	Step Width Variability	Variability	Instrumented Walkway	Clinic/Lab	Self-Selected 'Comfortable' Speed	Longer walk	PD	0	No Assoc.	RQ1	65.7	Moderate	PeerReview	Peer-reviewed/Journal article
297	651	651	Gait Speed	Pace	Video/Optometric	Clinic/Lab	Self-Selected 'Comfortable' Speed	Short walk	PD	1	Sig. Assoc.	RQ1	72	Moderate	PeerReview	Peer-reviewed/Journal article
298	651	651	Step Width	Base of Support	Video/Optometric	Clinic/Lab	Self-Selected 'Comfortable' Speed	Short walk	PD	0	No Assoc.	RQ1	72	Moderate	PeerReview	Peer-reviewed/Journal article
299	685	685	Gait Speed	Pace	Instrumented Walkway	Clinic/Lab	Unclear	Longer walk	PD	0	No Assoc.	RQ1	75.1	Moderate	PeerReview	Peer-reviewed/Journal article
300	685	685	Step/Stride Time	Rhythm	Instrumented Walkway	Clinic/Lab	Unclear	Longer walk	PD	0	No Assoc.	RQ1	64.5	Moderate	PeerReview	Peer-reviewed/Journal article
301	685	685	Step/Stride Time Variability	Variability	Instrumented Walkway	Clinic/Lab	Unclear	Longer walk	PD	0	No Assoc.	RQ1	64.5	Moderate	PeerReview	Peer-reviewed/Journal article
302	685	685	Step/Stride Time Variability	Variability	Instrumented Walkway	Clinic/Lab	Unclear	Longer walk	PD	0	No Assoc.	RQ1	64.5	Moderate	PeerReview	Peer-reviewed/Journal article
303	685	685	Gait Speed	Pace	Instrumented Walkway	Clinic/Lab	Unclear	Longer walk	PD	0	No Assoc.	RQ1	64.5	Moderate	PeerReview	Peer-reviewed/Journal article
304	685	685	Step/Stride Time	Rhythm	Instrumented Walkway	Clinic/Lab	Unclear	Longer walk	PD	0	No Assoc.	RQ1	64.5	Moderate	PeerReview	Peer-reviewed/Journal article
305	685	685	Step/Stride Time	Rhythm	Instrumented Walkway	Clinic/Lab	Unclear	Longer walk	PD	0	No Assoc.	RQ1	75.1	Moderate	PeerReview	Peer-reviewed/Journal article
306	685	685	Gait Speed	Pace	Instrumented Walkway	Clinic/Lab	Unclear	Longer walk	PD	0	No Assoc.	RQ1	64.5	Moderate	PeerReview	Peer-reviewed/Journal article
307	685	685	Step/Stride Time Variability	Variability	Instrumented Walkway	Clinic/Lab	Unclear	Longer walk	PD	0	No Assoc.	RQ1	75.1	Moderate	PeerReview	Peer-reviewed/Journal article
308	685	685	Step/Stride Time Variability	Variability	Instrumented Walkway	Clinic/Lab	Unclear	Longer walk	PD	0	No Assoc.	RQ1	75.1	Moderate	PeerReview	Peer-reviewed/Journal article
309	685	685	Gait Speed	Pace	Instrumented Walkway	Clinic/Lab	Unclear	Longer walk	PD	0	No Assoc.	RQ1	75.1	Moderate	PeerReview	Peer-reviewed/Journal article
310	685	685	Step/Stride Time	Rhythm	Instrumented Walkway	Clinic/Lab	Unclear	Longer walk	PD	0	No Assoc.	RQ1	75.1	Moderate	PeerReview	Peer-reviewed/Journal article
311	717	717	Cadence	Rhythm	Instrumented Treadmill	Clinic/Lab	Top Speed	Short walk	PD	0	No Assoc.	RQ1	77.6	Moderate	PeerReview	Peer-reviewed/Journal article
312	717	717	Gait Speed	Pace	Instrumented Treadmill	Clinic/Lab	Top Speed	Short walk	PD	1	Sig. Assoc.	RQ1	77.6	Moderate	PeerReview	Peer-reviewed/Journal article
313	717	717	Gait Speed	Pace	Instrumented Treadmill	Clinic/Lab	Self-Selected 'Comfortable' Speed	Short walk	PD	0	No Assoc.	RQ1	77.6	Moderate	PeerReview	Peer-reviewed/Journal article
314	717	717	Step/Stride Length	Pace	Instrumented Treadmill	Clinic/Lab	Top Speed	Short walk	PD	1	Sig. Assoc.	RQ1	77.6	Moderate	PeerReview	Peer-reviewed/Journal article
315	717	717	Step/Stride Length	Pace	Instrumented Treadmill	Clinic/Lab	Self-Selected 'Comfortable' Speed	Short walk	PD	1	Sig. Assoc.	RQ1	77.6	Moderate	PeerReview	Peer-reviewed/Journal article
316	717	717	Cadence	Rhythm	Instrumented Treadmill	Clinic/Lab	Self-Selected 'Comfortable' Speed	Short walk	PD	0	No Assoc.	RQ1	77.6	Moderate	PeerReview	Peer-reviewed/Journal article
317	800	800	Step/Stride Length	Pace	Video/Optometric	Clinic/Lab	Self-Selected 'Comfortable' Speed	Short walk	PD	0	No Assoc.	RQ1	61.58	NA	PeerReview	Peer-reviewed/Journal article
318	800	800	Cadence	Rhythm	Video/Optometric	Clinic/Lab	Self-Selected 'Comfortable' Speed	Short walk	PD	0	No Assoc.	RQ1	61.58	NA	PeerReview	Peer-reviewed/Journal article
319	800	800	Gait Speed	Pace	Video/Optometric	Clinic/Lab	Self-Selected 'Comfortable' Speed	Short walk	PD	0	No Assoc.	RQ1	61.58	NA	PeerReview	Peer-reviewed/Journal article
320	800	800	Double Support Time	Rhythm	Video/Optometric	Clinic/Lab	Self-Selected 'Comfortable' Speed	Short walk	PD	0	No Assoc.	RQ1	61.58	NA	PeerReview	Peer-reviewed/Journal article
321	800	800	Single Support Time	Rhythm	Video/Optometric	Clinic/Lab	Self-Selected 'Comfortable' Speed	Short walk	PD	0	No Assoc.	RQ1	61.58	NA	PeerReview	Peer-reviewed/Journal article
322	806	806	Gait Speed	Pace	Other	Clinic/Lab	Top Speed	Short walk	PD	1	Sig. Assoc.	RQ1	67.7	NA	PeerReview	Peer-reviewed/Journal article
323	806	806	Gait Speed	Pace	Other	Clinic/Lab	Self-Selected 'Comfortable' Speed	Short walk	PD	1	Sig. Assoc.	RQ1	67.7	NA	PeerReview	Peer-reviewed/Journal article
324	808	808	Gait Speed	Pace	Video/Optometric	Clinic/Lab	Self-Selected 'Comfortable' Speed	Short walk	PD	1	Sig. Assoc.	RQ1	68.21	Moderate	PeerReview	Peer-reviewed/Journal article
325	808	808	Step/Stride Length	Pace	Video/Optometric	Clinic/Lab	Self-Selected 'Comfortable' Speed	Short walk	PD	1	Sig. Assoc.	RQ1	68.21	Moderate	PeerReview	Peer-reviewed/Journal article
326	827	827	Step Width Variability	Variability	Instrumented Walkway	Clinic/Lab	Self-Selected 'Comfortable' Speed	Short walk	PD	0	No Assoc.	RQ1	69.19	Mild	PeerReview	Peer-reviewed/Journal article
327	827	827	Asymmetry Measures	Asymmetry	Instrumented Walkway	Clinic/Lab	Self-Selected 'Comfortable' Speed	Short walk	PD	0	No Assoc.	RQ1	69.19	Mild	PeerReview	Peer-reviewed/Journal article
328	827	827	Asymmetry Measures	Asymmetry	Instrumented Walkway	Clinic/Lab	Self-Selected 'Comfortable' Speed	Short walk	PD	0	No Assoc.	RQ1	69.19	Mild	PeerReview	Peer-reviewed/Journal article
329	827	827	Asymmetry Measures	Asymmetry	Instrumented Walkway	Clinic/Lab	Self-Selected 'Comfortable' Speed	Short walk	PD	0	No Assoc.	RQ1	69.19	Mild	PeerReview	Peer-reviewed/Journal article
330	827	827	Step/Stride Time Variability	Variability	Instrumented Walkway	Clinic/Lab	Self-Selected 'Comfortable' Speed	Short walk	PD	0	No Assoc.	RQ1	69.19	Mild	PeerReview	Peer-reviewed/Journal article
331	827	827	Step/Stride Length Variability	Variability	Instrumented Walkway	Clinic/Lab	Self-Selected 'Comfortable' Speed	Short walk	PD	0	No Assoc.	RQ1	69.19	Mild	PeerReview	Peer-reviewed/Journal article
332	827	827	Swing Time	Phases	Instrumented Walkway	Clinic/Lab	Self-Selected 'Comfortable' Speed	Short walk	PD	0	No Assoc.	RQ1	69.19	Mild	PeerReview	Peer-reviewed/Journal article
333	827	827	Asymmetry Measures	Asymmetry	Instrumented Walkway	Clinic/Lab	Self-Selected 'Comfortable' Speed	Short walk	PD	0	No Assoc.	RQ1	69.19	Mild	PeerReview	Peer-reviewed/Journal article
334	827	827	Step/Stride Time	Rhythm	Instrumented Walkway	Clinic/Lab	Self-Selected 'Comfortable' Speed	Short walk	PD	0	No Assoc.	RQ1	69.19	Mild	PeerReview	Peer-reviewed/Journal article
335	827	827	Asymmetry Measures	Asymmetry	Instrumented Walkway	Clinic/Lab	Self-Selected 'Comfortable' Speed	Short walk	PD	1	Sig. Assoc.	RQ1	69.19	Mild	PeerReview	Peer-reviewed/Journal article
336	827	827	Swing Time Variability	Variability	Instrumented Walkway	Clinic/Lab	Self-Selected 'Comfortable' Speed	Short walk	PD	0	No Assoc.	RQ1	69.19	Mild	PeerReview	Peer-reviewed/Journal article
337	827	827	Asymmetry Measures	Asymmetry	Instrumented Walkway	Clinic/Lab	Self-Selected 'Comfortable' Speed	Short walk	PD	0	No Assoc.	RQ1	69.19	Mild	PeerReview	Peer-reviewed/Journal article
338	827	827	Stance Time Variability	Variability	Instrumented Walkway	Clinic/Lab	Self-Selected 'Comfortable' Speed	Short walk	PD	0	No Assoc.	RQ1	69.19	Mild	PeerReview	Peer-reviewed/Journal article
339	827	827	Step Width	Base of Support	Instrumented Walkway	Clinic/Lab	Self-Selected 'Comfortable' Speed	Short walk	PD	0	No Assoc.	RQ1	69.19	Mild	PeerReview	Peer-reviewed/Journal article
340	827	827	Step/Stride Speed Variability	Variability	Instrumented Walkway	Clinic/Lab	Self-Selected 'Comfortable' Speed	Short walk	PD	0	No Assoc.	RQ1	69.19	Mild	PeerReview	Peer-reviewed/Journal article
341	827	827	Gait Speed	Pace	Instrumented Walkway	Clinic/Lab	Self-Selected 'Comfortable' Speed	Short walk	PD	1	Sig. Assoc.	RQ1	69.19	Mild	PeerReview	Peer-reviewed/Journal article
342	827	827	Step/Stride Length	Pace	Instrumented Walkway	Clinic/Lab	Self-Selected 'Comfortable' Speed	Short walk	PD	1	Sig. Assoc.	RQ1	69.19	Mild	PeerReview	Peer-reviewed/Journal article
343	827	827	Stance Time	Phases	Instrumented Walkway	Clinic/Lab	Self-Selected 'Comfortable' Speed	Short walk	PD	0	No Assoc.	RQ1	69.19	Mild	PeerReview	Peer-reviewed/Journal article
344	832	832	Cadence	Rhythm	Video/Optometric	Clinic/Lab	Top Speed	Short walk	PD	0	No Assoc.	RQ1	65.4	Mild	PeerReview	Peer-reviewed/Journal article
345	832	832	Step/Stride Length	Pace	Video/Optometric	Clinic/Lab	Self-Selected 'Comfortable' Speed	Short walk	PD	0	No Assoc.	RQ1	65.4	Mild	PeerReview	Peer-reviewed/Journal article
346	832	832	Gait Speed	Pace	Video/Optometric	Clinic/Lab	Self-Selected 'Comfortable' Speed	Short walk	PD	0	No Assoc.	RQ1	65.4	Mild	PeerReview	Peer-reviewed/Journal article
347	832	832	Step/Stride Length	Pace	Video/Optometric	Clinic/Lab	Top Speed	Short walk	PD	0	No Assoc.	RQ1	65.4	Mild	PeerReview	Peer-reviewed/Journal article
348	832	832	Gait Speed	Pace	Video/Optometric	Clinic/Lab	Top Speed	Short walk	PD	0	No Assoc.	RQ1	65.4	Mild	PeerReview	Peer-reviewed/Journal article
349	832	832	Cadence	Rhythm	Video/Optometric	Clinic/Lab	Self-Selected 'Comfortable' Speed	Short walk	PD	0	No Assoc.	RQ1	65.4	Mild	PeerReview	Peer-reviewed/Journal article
350	840	840	Double Support Time Variability	Variability	Instrumented Walkway	Clinic/Lab	Self-Selected 'Comfortable' Speed	Short walk	PD	1	Sig. Assoc.	RQ1	67.46	NA	PeerReview	Peer-reviewed/Journal article
351	840	840	Step/Stride Speed Variability	Variability	Instrumented Walkway	Clinic/Lab	Self-Selected 'Comfortable' Speed	Short walk	PD	1	Sig. Assoc.	RQ1	67.46	NA	PeerReview	Peer-reviewed/Journal article
352	840	840	Single Support Time Variability	Variability	Instrumented Walkway	Clinic/Lab	Self-Selected 'Comfortable' Speed	Short walk	PD	1	Sig. Assoc.	RQ1	67.46	NA	PeerReview	Peer-reviewed/Journal article
353	840	840	Gait Speed	Pace	Instrumented Walkway	Clinic/Lab	Self-Selected 'Comfortable' Speed	Short walk	PD	1	Sig. Assoc.	RQ1	67.46	NA	PeerReview	Peer-reviewed/Journal article
354	840	840	Cadence	Rhythm	Instrumented Walkway	Clinic/Lab	Self-Selected 'Comfortable' Speed	Short walk	PD	0	No Assoc.	RQ1	67.46	NA	PeerReview	Peer-reviewed/Journal article
355	840	840	Step Width	Base of Support	Instrumented Walkway	Clinic/Lab	Self-Selected 'Comfortable' Speed	Short walk	PD	0	No Assoc.	RQ1	67.46	NA	PeerReview	Peer-reviewed/Journal article
356	840	840	Double Support Time	Phases	Instrumented Walkway	Clinic/Lab	Self-Selected 'Comfortable' Speed	Short walk	PD	1	Sig. Assoc.	RQ1	67.46	NA	PeerReview	Peer-reviewed/Journal article
357	840	840	Gait Speed	Pace	Instrumented Walkway	Clinic/Lab	Self-Selected 'Comfortable' Speed	Short walk	PD	1	Sig. Assoc.	RQ1	67.46	NA	PeerReview	Peer-reviewed/Journal article
358	840	840	Step Width Variability	Variability	Instrumented Walkway	Clinic/Lab	Self-Selected 'Comfortable' Speed	Short walk	PD	0	No Assoc.	RQ1	67.46	NA	PeerReview	Peer-reviewed/Journal article
359	840	840	Single Support Time Variability	Variability	Instrumented Walkway	Clinic/Lab	Self-Selected 'Comfortable' Speed	Short walk	PD	1	Sig. Assoc.	RQ1	67.46	NA	PeerReview	Peer-reviewed/Journal article
360	840	840	Step/Stride Length Variability	Variability	Instrumented Walkway	Clinic/Lab	Self-Selected 'Comfortable' Speed	Short walk	PD	0	No Assoc.	RQ1	67.46	NA	PeerReview	Peer-reviewed/Journal article
361	840	840	Step Width	Base of Support	Instrumented Walkway	Clinic/Lab	Self-Selected 'Comfortable' Speed	Short walk	PD	0	No Assoc.	RQ1	67.46	NA	PeerReview	Peer-reviewed/Journal article
362	840	840	Double Support Time	Phases	Instrumented Walkway	Clinic/Lab	Self-Selected 'Comfortable' Speed	Short walk	PD	1	Sig. Assoc.	RQ1	67.46	NA	PeerReview	Peer-reviewed/Journal article
363	840	840	Step/Stride Length	Pace	Instrumented Walkway	Clinic/Lab	Self-Selected 'Comfortable' Speed	Short walk	PD	1	Sig. Assoc.	RQ1	67.46	NA	PeerReview	Peer-reviewed/Journal article
364	840	840	Single Support Time	Phases	Instrumented Walkway	Clinic/Lab	Self-Selected 'Comfortable' Speed	Short walk	PD	1	Sig. Assoc.	RQ1	67.46	NA	PeerReview	Peer-reviewed/Journal article
365	840	840	Step/Stride Length	Pace	Instrumented Walkway	Clinic/Lab	Self-Selected 'Comfortable' Speed	Short walk	PD	0	No Assoc.	RQ1	67.46	NA	PeerReview	Peer-reviewed/Journal article
366	840	840	Step/Stride Length Variability	Variability	Instrumented Walkway	Clinic/Lab	Self-Selected 'Comfortable' Speed	Short walk	PD	1	Sig. Assoc.	RQ1	67.46	NA	PeerReview	Peer-reviewed/Journal article
367	840	840	Double Support Time Variability	Variability	Instrumented Walkway	Clinic/Lab	Self-Selected 'Comfortable' Speed	Short walk	PD	0	No Assoc.	RQ1	67.46	NA	PeerReview	Peer-reviewed/Journal article
368	840	840	Cadence	Rhythm	Instrumented Walkway	Clinic/Lab	Self-Selected 'Comfortable' Speed	Short walk	PD	0	No Assoc.	RQ1	67.46	NA	PeerReview	Peer-reviewed/Journal article
369	840	840	Step/Stride Speed Variability	Variability	Instrumented Walkway	Clinic/Lab	Self-Selected 'Comfortable' Speed	Short walk	PD	0	No Assoc.	RQ1	67.46	NA	PeerReview	Peer-reviewed/Journal article
370	840	840	Step Width Variability	Variability	Instrumented Walkway	Clinic/Lab	Self-Selected 'Comfortable' Speed	Short walk	PD	1	Sig. Assoc.	RQ1	67.46	NA	PeerReview	Peer-reviewed/Journal article
371	840	840	Single Support Time	Phases	Instrumented Walkway	Clinic/Lab	Self-Selected 'Comfortable' Speed	Short walk	PD	1	Sig. Assoc.	RQ1	67.46	NA	PeerReview	Peer-reviewed/Journal article
372	843	843	Step/Stride Length	Pace	Other	Clinic/Lab	Self-Selected 'Comfortable' Speed	Short walk	PD	1	Sig. Assoc.	RQ1	79.4	Mild	PeerReview	Peer-reviewed/Journal article
373	843	843	Stance Time	Rhythm	Other	Clinic/Lab	Top Speed	Short walk	PD	0	No Assoc.	RQ1	79.4	Mild	PeerReview	Peer-reviewed/Journal article
374	843	843	Step/Stride Length	Pace	Other	Clinic/Lab	Top Speed	Short walk	PD	1	Sig. Assoc.	RQ1	79.4	Mild	PeerReview	Peer-reviewed/Journal article
375	843	843	Single Support Time	Rhythm	Other	Clinic/Lab	Self-Selected 'Comfortable' Speed	Short walk	PD	0	No Assoc.	RQ1	79.4	Mild	PeerReview	Peer-reviewed/Journal article
376	843	843	Cadence	Rhythm	Other	Clinic/Lab	Self-Selected 'Comfortable' Speed	Short walk	PD	0	No Assoc.	RQ1	79.4	Mild	PeerReview	Peer-reviewed/Journal article
377	843	843	Gait Speed	Pace	Other	Clinic/Lab	Self-Selected 'Comfortable' Speed	Short walk	PD	1	Sig. Assoc.	RQ1	79.4	Mild	PeerReview	Peer-reviewed/Journal article
378	843	843	Stance Time	Phases	Other	Clinic/Lab	Top Speed	Short walk	PD	0	No Assoc.	RQ1	79.4	Mild	PeerReview	Peer-reviewed/Journal article
379	843	843	Step/Stride Time	Rhythm	Other	Clinic/Lab	Self-Selected 'Comfortable' Speed	Short walk	PD	0	No Assoc.	RQ1	79.4	Mild	PeerReview	Peer-reviewed/Journal article
380	843	843	Gait Speed	Pace	Other	Clinic/Lab	Top Speed	Short walk	PD	0	No Assoc.	RQ1	79.4	Mild	PeerReview	Peer-reviewed/Journal article
381	843	843	Step/Stride Length	Pace	Other	Clinic/Lab	Top Speed	Short walk	PD	1	Sig. Assoc.	RQ1	79.4	Mild	PeerReview	Peer-reviewed/Journal article
382	843	843	Stance Time	Phases	Other	Clinic/Lab	Self-Selected 'Comfortable' Speed	Short walk	PD	0	No Assoc.	RQ1	79.4	Mild	PeerReview	Peer-reviewed/Journal article
383	843	843	Single Support Time	Rhythm	Other	Clinic/Lab	Top Speed	Short walk	PD	0	No Assoc.	RQ1	79.4	Mild	PeerReview	Peer-reviewed/Journal article
384	843	843	Swing Time	Phases	Other	Clinic/Lab	Top Speed	Short walk	PD	0	No Assoc.	RQ1	79.4	Mild	PeerReview	Peer-reviewed/Journal article
385	843	843	Swing Time	Rhythm	Other	Clinic/Lab	Top Speed	Short walk	PD	0	No Assoc.	RQ1	79.4	Mild	PeerReview	Peer-reviewed/Journal article
386	843	843	Step/Stride Length	Pace	Other	Clinic/Lab	Self-Selected 'Comfortable' Speed	Short walk	PD	1	Sig. Assoc.	RQ1	79.4	Mild	PeerReview	Peer-reviewed/Journal article
387	843	843	Swing Time	Phases	Other	Clinic/Lab	Self-Selected 'Comfortable' Speed	Short walk	PD	0	No Assoc.	RQ1	79.4	Mild	PeerReview	Peer-reviewed/Journal article
388	843	843	Step Width	Base of Support	Other	Clinic/Lab	Self-Selected 'Comfortable' Speed	Short walk	PD	0	No Assoc.	RQ1	79.4	Mild	PeerReview	Peer-reviewed/Journal article
389	843	843	Double Support Time	Phases	Other	Clinic/Lab	Top Speed	Short walk	PD	0	No Assoc.	RQ1	79.4	Mild	PeerReview	Peer-reviewed/Journal article
390	843	843	Step/Stride Time	Rhythm	Other	Clinic/Lab	Top Speed	Short walk	PD	0	No Assoc.	RQ1	79.4	Mild	PeerReview	Peer-reviewed/Journal article
391	843	843	Double Support Time	Rhythm	Other	Clinic/Lab	Top Speed	Short walk	PD	0	No Assoc.	RQ1	79.4	Mild	PeerReview	Peer-reviewed/Journal article
392	843	843	Swing Time	Rhythm	Other	Clinic/Lab	Self-Selected 'Comfortable' Speed	Short walk	PD	0	No Assoc.	RQ1	79.4	Mild	PeerReview	Peer-reviewed/Journal article
393	843	843	Stance Time	Rhythm	Other	Clinic/Lab	Self-Selected 'Comfortable' Speed	Short walk	PD	0	No Assoc.	RQ1	79.4	Mild	PeerReview	Peer-reviewed/Journal article
394	843	843	Cadence	Rhythm	Other	Clinic/Lab	Top Speed	Short walk	PD	0	No Assoc.	RQ1	79.4	Mild	PeerReview	Peer-reviewed/Journal article
395	843	843	Step Width	Base of Support	Other	Clinic/Lab	Top Speed	Short walk	PD	0	No Assoc.	RQ1	79.4	Mild	PeerReview	Peer-reviewed/Journal article
396	843	843	Step/Stride Time	Rhythm	Other	Clinic/Lab	Self-Selected 'Comfortable' Speed	Short walk	PD	0	No Assoc.	RQ1	79.4	Mild	PeerReview	Peer-reviewed/Journal article
397	843	843	Double Support Time	Phases	Other	Clinic/Lab	Self-Selected 'Comfortable' Speed	Short walk	PD	0	No Assoc.	RQ1	79.4	Mild	PeerReview	Peer-reviewed/Journal article
398	843	843	Single Support Time	Phases	Other	Clinic/Lab	Top Speed	Short walk	PD	0	No Assoc.	RQ1	79.4	Mild	PeerReview	Peer-reviewed/Journal article
399	843	843	Step/Stride Time	Rhythm	Other	Clinic/Lab	Top Speed	Short walk	PD	0	No Assoc.	RQ1	79.4	Mild	PeerReview	Peer-reviewed/Journal article
400	843	843	Single Support Time	Phases	Other	Clinic/Lab	Self-Selected 'Comfortable' Speed	Short walk	PD	0	No Assoc.	RQ1	79.4	Mild	PeerReview	Peer-reviewed/Journal article
401	843	843	Double Support Time	Rhythm	Other	Clinic/Lab	Self-Selected 'Comfortable' Speed	Short walk	PD	0	No Assoc.	RQ1	79.4	Mild	PeerReview	Peer-reviewed/Journal article
402	868	868	Gait Speed	Pace	Wearable Sensor (Other/mixed locations)	Clinic/Lab	Self-Selected 'Comfortable' Speed	Longer walk	PD	0	No Assoc.	RQ1	65.824	Mild	PeerReview	Peer-reviewed/Journal article
403	887	327	Step/Stride Length	Pace	Instrumented Walkway	Clinic/Lab	Top Speed	Short walk	PD	0	No Assoc.	RQ1	70.1	NA	PeerReview	Peer-reviewed/Journal article
404	887	327	Step/Stride Time	Rhythm	Instrumented Walkway	Clinic/Lab	Top Speed	Short walk	PD	1	Sig. Assoc.	RQ1	70.1	NA	PeerReview	Peer-reviewed/Journal article
405	887	327	Step/Stride Time	Rhythm	Instrumented Walkway	Clinic/Lab	Self-Selected 'Comfortable' Speed	Short walk	PD	0	No Assoc.	RQ1	70.1	NA	PeerReview	Peer-reviewed/Journal article
406	887	327	Gait Speed	Pace	Instrumented Walkway	Clinic/Lab	Top Speed	Short walk	PD	1	Sig. Assoc.	RQ1	70.1	NA	PeerReview	Peer-reviewed/Journal article
407	887	327	Swing Time	Rhythm	Instrumented Walkway	Clinic/Lab	Self-Selected 'Comfortable' Speed	Short walk	PD	0	No Assoc.	RQ1	70.1	NA	PeerReview	Peer-reviewed/Journal article
408	887	327	Swing Time	Rhythm	Instrumented Walkway	Clinic/Lab	Top Speed	Short walk	PD	1	Sig. Assoc.	RQ1	70.1	NA	PeerReview	Peer-reviewed/Journal article
409	887	327	Gait Speed	Pace	Instrumented Walkway	Clinic/Lab	Self-Selected 'Comfortable' Speed	Short walk	PD	1	Sig. Assoc.	RQ1	70.1	NA	PeerReview	Peer-reviewed/Journal article
410	887	327	Step/Stride Length	Pace	Instrumented Walkway	Clinic/Lab	Self-Selected 'Comfortable' Speed	Short walk	PD	0	No Assoc.	RQ1	70.1	NA	PeerReview	Peer-reviewed/Journal article
411	894	894	Step/Stride Time	Rhythm	Instrumented Walkway	Clinic/Lab	Self-Selected 'Comfortable' Speed	Short walk	PD	0	No Assoc.	RQ1	69.94	Moderate	PeerReview	Peer-reviewed/Journal article
412	894	894	Double Support Time	Rhythm	Instrumented Walkway	Clinic/Lab	Self-Selected 'Comfortable' Speed	Short walk	PD	1	Sig. Assoc.	RQ1	69.94	Moderate	PeerReview	Peer-reviewed/Journal article
413	894	894	Step Width	Base of Support	Instrumented Walkway	Clinic/Lab	Self-Selected 'Comfortable' Speed	Short walk	PD	0	No Assoc.	RQ1	69.94	Moderate	PeerReview	Peer-reviewed/Journal article
414	894	894	Step/Stride Length	Pace	Instrumented Walkway	Clinic/Lab	Self-Selected 'Comfortable' Speed	Short walk	PD	1	Sig. Assoc.	RQ1	69.94	Moderate	PeerReview	Peer-reviewed/Journal article
415	894	894	Gait Speed	Pace	Instrumented Walkway	Clinic/Lab	Self-Selected 'Comfortable' Speed	Short walk	PD	1	Sig. Assoc.	RQ1	69.94	Moderate	PeerReview	Peer-reviewed/Journal article
416	975	975	Single Support Time Variability	Variability	Other	Clinic/Lab	Self-Selected 'Comfortable' Speed	Short walk	PD	0	No Assoc.	RQ1	71.4	Moderate	PeerReview	Peer-reviewed/Journal article
417	975	975	Step/Stride Length	Pace	Other	Clinic/Lab	Self-Selected 'Comfortable' Speed	Short walk	PD	0	No Assoc.	RQ1	71.4	Moderate	PeerReview	Peer-reviewed/Journal article
418	975	975	Single Support Time Variability	Variability	Other	Clinic/Lab	Self-Selected 'Comfortable' Speed	Short walk	PD	1	Sig. Assoc.	RQ1	71.4	Moderate	PeerReview	Peer-reviewed/Journal article
419	975	975	Double Support Time	Phases	Other	Clinic/Lab	Self-Selected 'Comfortable' Speed	Short walk	PD	0	No Assoc.	RQ1	71.4	Moderate	PeerReview	Peer-reviewed/Journal article
420	975	975	Single Support Time	Phases	Other	Clinic/Lab	Self-Selected 'Comfortable' Speed	Short walk	PD	1	Sig. Assoc.	RQ1	71.4	Moderate	PeerReview	Peer-reviewed/Journal article
421	975	975	Swing Time Variability	Variability	Other	Clinic/Lab	Self-Selected 'Comfortable' Speed	Short walk	PD	1	Sig. Assoc.	RQ1	71.4	Moderate	PeerReview	Peer-reviewed/Journal article
422	975	975	Single Support Time	Phases	Other	Clinic/Lab	Self-Selected 'Comfortable' Speed	Short walk	PD	0	No Assoc.	RQ1	71.4	Moderate	PeerReview	Peer-reviewed/Journal article
423	975	975	Step/Stride Length	Pace	Other	Clinic/Lab	Self-Selected 'Comfortable' Speed	Short walk	PD	1	Sig. Assoc.	RQ1	71.4	Moderate	PeerReview	Peer-reviewed/Journal article
424	975	975	Double Support Time Variability	Variability	Other	Clinic/Lab	Self-Selected 'Comfortable' Speed	Short walk	PD	0	No Assoc.	RQ1	71.4	Moderate	PeerReview	Peer-reviewed/Journal article
425	975	975	Swing Time Variability	Variability	Other	Clinic/Lab	Self-Selected 'Comfortable' Speed	Short walk	PD	0	No Assoc.	RQ1	71.4	Moderate	PeerReview	Peer-reviewed/Journal article
426	975	975	Swing Time	Phases	Other	Clinic/Lab	Self-Selected 'Comfortable' Speed	Short walk	PD	1	Sig. Assoc.	RQ1	71.4	Moderate	PeerReview	Peer-reviewed/Journal article
427	975	975	Double Support Time Variability	Variability	Other	Clinic/Lab	Self-Selected 'Comfortable' Speed	Short walk	PD	0	No Assoc.	RQ1	71.4	Moderate	PeerReview	Peer-reviewed/Journal article
428	975	975	Cadence	Rhythm	Other	Clinic/Lab	Self-Selected 'Comfortable' Speed	Short walk	PD	0	No Assoc.	RQ1	71.4	Moderate	PeerReview	Peer-reviewed/Journal article
429	975	975	Swing Time	Phases	Other	Clinic/Lab	Self-Selected 'Comfortable' Speed	Short walk	PD	0	No Assoc.	RQ1	71.4	Moderate	PeerReview	Peer-reviewed/Journal article
430	975	975	Cadence	Rhythm	Other	Clinic/Lab	Self-Selected 'Comfortable' Speed	Short walk	PD	0	No Assoc.	RQ1	71.4	Moderate	PeerReview	Peer-reviewed/Journal article
431	975	975	Double Support Time	Phases	Other	Clinic/Lab	Self-Selected 'Comfortable' Speed	Short walk	PD	1	Sig. Assoc.	RQ1	71.4	Moderate	PeerReview	Peer-reviewed/Journal article
432	1406	1406	Gait Speed	Pace	Video/Optometric	Clinic/Lab	Self-Selected 'Comfortable' Speed	Short walk	PD	1	Sig. Assoc.	RQ1	67.91	Moderate	PeerReview	Peer-reviewed/Journal article
433	1406	1406	Single Support Time	Rhythm	Video/Optometric	Clinic/Lab	Self-Selected 'Comfortable' Speed	Short walk	PD	0	No Assoc.	RQ1	67.91	Moderate	PeerReview	Peer-reviewed/Journal article
434	1406	1406	Step/Stride Length	Pace	Video/Optometric	Clinic/Lab	Self-Selected 'Comfortable' Speed	Short walk	PD	1	Sig. Assoc.	RQ1	67.91	Moderate	PeerReview	Peer-reviewed/Journal article
435	1406	1406	Double Support Time	Rhythm	Video/Optometric	Clinic/Lab	Self-Selected 'Comfortable' Speed	Short walk	PD	1	Sig. Assoc.	RQ1	67.91	Moderate	PeerReview	Peer-reviewed/Journal article
436	1406	1406	Step/Stride Time	Rhythm	Video/Optometric	Clinic/Lab	Self-Selected 'Comfortable' Speed	Short walk	PD	0	No Assoc.	RQ1	67.91	Moderate	PeerReview	Peer-reviewed/Journal article
437	1410	1410	Gait Speed	Pace	Video/Optometric	Clinic/Lab	Self-Selected 'Comfortable' Speed	Short walk	PD	1	Sig. Assoc.	RQ1	65.85	Moderate	PeerReview	Peer-reviewed/Journal article
438	1427	1427	Step/Stride Length	Pace	Video/Optometric	Clinic/Lab	Self-Selected 'Comfortable' Speed	Short walk	PD	0	No Assoc.	RQ1	62	Moderate	PeerReview	Peer-reviewed/Journal article
439	1427	1427	Double Support Time	Phases	Video/Optometric	Clinic/Lab	Self-Selected 'Comfortable' Speed	Short walk	PD	0	No Assoc.	RQ1	62	Moderate	PeerReview	Peer-reviewed/Journal article
440	1427	1427	Stance Time	Phases	Video/Optometric	Clinic/Lab	Self-Selected 'Comfortable' Speed	Short walk	PD	0	No Assoc.	RQ1	62	Moderate	PeerReview	Peer-reviewed/Journal article
441	1427	1427	Step/Stride Time	Rhythm	Video/Optometric	Clinic/Lab	Self-Selected 'Comfortable' Speed	Short walk	PD	0	No Assoc.	RQ1	65	Severe	PeerReview	Peer-reviewed/Journal article
442	1427	1427	Gait Speed	Pace	Video/Optometric	Clinic/Lab	Self-Selected 'Comfortable' Speed	Short walk	PD	0	No Assoc.	RQ1	62	Moderate	PeerReview	Peer-reviewed/Journal article
443	1427	1427	Step/Stride Time	Rhythm	Video/Optometric	Clinic/Lab	Self-Selected 'Comfortable' Speed	Short walk	PD	0	No Assoc.	RQ1	62	Moderate	PeerReview	Peer-reviewed/Journal article
444	1427	1427	Double Support Time	Phases	Video/Optometric	Clinic/Lab	Self-Selected 'Comfortable' Speed	Short walk	PD	0	No Assoc.	RQ1	65	Severe	PeerReview	Peer-reviewed/Journal article
445	1427	1427	Step/Stride Length	Pace	Video/Optometric	Clinic/Lab	Self-Selected 'Comfortable' Speed	Short walk	PD	1	Sig. Assoc.	RQ1	65	Severe	PeerReview	Peer-reviewed/Journal article
446	1427	1427	Stance Time	Phases	Video/Optometric	Clinic/Lab	Self-Selected 'Comfortable' Speed	Short walk	PD	0	No Assoc.	RQ1	65	Severe	PeerReview	Peer-reviewed/Journal article
447	1557	1557	Step Width Variability	Variability	Instrumented Walkway	Clinic/Lab	Self-Selected 'Comfortable' Speed	Short walk	PD	0	No Assoc.	RQ1	70.9	Mild	PeerReview	Peer-reviewed/Journal article
448	1557	1557	Step/Stride Length Variability	Variability	Instrumented Walkway	Clinic/Lab	Top Speed	Short walk	PD	1	Sig. Assoc.	RQ1	70.9	Mild	PeerReview	Peer-reviewed/Journal article
449	1557	1557	Step/Stride Time	Rhythm	Instrumented Walkway	Clinic/Lab	Top Speed	Short walk	PD	0	No Assoc.	RQ1	70.9	Mild	PeerReview	Peer-reviewed/Journal article
450	1557	1557	Stance Time Variability	Variability	Instrumented Walkway	Clinic/Lab	Self-Selected 'Comfortable' Speed	Short walk	PD	0	No Assoc.	RQ1	70.9	Mild	PeerReview	Peer-reviewed/Journal article
451	1557	1557	Swing Time Variability	Variability	Instrumented Walkway	Clinic/Lab	Top Speed	Short walk	PD	0	No Assoc.	RQ1	70.9	Mild	PeerReview	Peer-reviewed/Journal article
452	1557	1557	Step/Stride Length Variability	Variability	Instrumented Walkway	Clinic/Lab	Self-Selected 'Comfortable' Speed	Short walk	PD	1	Sig. Assoc.	RQ1	70.9	Mild	PeerReview	Peer-reviewed/Journal article
453	1557	1557	Swing Time	Rhythm	Instrumented Walkway	Clinic/Lab	Top Speed	Short walk	PD	0	No Assoc.	RQ1	70.9	Mild	PeerReview	Peer-reviewed/Journal article
454	1557	1557	Step/Stride Length	Pace	Instrumented Walkway	Clinic/Lab	Self-Selected 'Comfortable' Speed	Short walk	PD	1	Sig. Assoc.	RQ1	70.9	Mild	PeerReview	Peer-reviewed/Journal article
455	1557	1557	Step Width Variability	Variability	Instrumented Walkway	Clinic/Lab	Top Speed	Short walk	PD	0	No Assoc.	RQ1	70.9	Mild	PeerReview	Peer-reviewed/Journal article
456	1557	1557	Swing Time	Rhythm	Instrumented Walkway	Clinic/Lab	Self-Selected 'Comfortable' Speed	Short walk	PD	0	No Assoc.	RQ1	70.9	Mild	PeerReview	Peer-reviewed/Journal article
457	1557	1557	Step/Stride Time Variability	Variability	Instrumented Walkway	Clinic/Lab	Top Speed	Short walk	PD	1	Sig. Assoc.	RQ1	70.9	Mild	PeerReview	Peer-reviewed/Journal article
458	1557	1557	Step/Stride Speed Variability	Variability	Instrumented Walkway	Clinic/Lab	Top Speed	Short walk	PD	0	No Assoc.	RQ1	70.9	Mild	PeerReview	Peer-reviewed/Journal article
459	1557	1557	Stance Time	Rhythm	Instrumented Walkway	Clinic/Lab	Top Speed	Short walk	PD	0	No Assoc.	RQ1	70.9	Mild	PeerReview	Peer-reviewed/Journal article
460	1557	1557	Step Width	Base of Support	Instrumented Walkway	Clinic/Lab	Top Speed	Short walk	PD	0	No Assoc.	RQ1	70.9	Mild	PeerReview	Peer-reviewed/Journal article
461	1557	1557	Step/Stride Time	Rhythm	Instrumented Walkway	Clinic/Lab	Self-Selected 'Comfortable' Speed	Short walk	PD	0	No Assoc.	RQ1	70.9	Mild	PeerReview	Peer-reviewed/Journal article
462	1557	1557	Step Width	Base of Support	Instrumented Walkway	Clinic/Lab	Self-Selected 'Comfortable' Speed	Short walk	PD	0	No Assoc.	RQ1	70.9	Mild	PeerReview	Peer-reviewed/Journal article
463	1557	1557	Cadence	Rhythm	Instrumented Walkway	Clinic/Lab	Top Speed	Short walk	PD	0	No Assoc.	RQ1	70.9	Mild	PeerReview	Peer-reviewed/Journal article
464	1557	1557	Gait Speed	Pace	Instrumented Walkway	Clinic/Lab	Self-Selected 'Comfortable' Speed	Short walk	PD	1	Sig. Assoc.	RQ1	70.9	Mild	PeerReview	Peer-reviewed/Journal article
465	1557	1557	Step/Stride Time Variability	Variability	Instrumented Walkway	Clinic/Lab	Self-Selected 'Comfortable' Speed	Short walk	PD	1	Sig. Assoc.	RQ1	70.9	Mild	PeerReview	Peer-reviewed/Journal article
466	1557	1557	Cadence	Rhythm	Instrumented Walkway	Clinic/Lab	Self-Selected 'Comfortable' Speed	Short walk	PD	0	No Assoc.	RQ1	70.9	Mild	PeerReview	Peer-reviewed/Journal article
467	1557	1557	Step/Stride Length	Pace	Instrumented Walkway	Clinic/Lab	Top Speed	Short walk	PD	1	Sig. Assoc.	RQ1	70.9	Mild	PeerReview	Peer-reviewed/Journal article
468	1557	1557	Stance Time	Rhythm	Instrumented Walkway	Clinic/Lab	Self-Selected 'Comfortable' Speed	Short walk	PD	0	No Assoc.	RQ1	70.9	Mild	PeerReview	Peer-reviewed/Journal article
469	1557	1557	Stance Time Variability	Variability	Instrumented Walkway	Clinic/Lab	Top Speed	Short walk	PD	0	No Assoc.	RQ1	70.9	Mild	PeerReview	Peer-reviewed/Journal article
470	1557	1557	Swing Time Variability	Variability	Instrumented Walkway	Clinic/Lab	Self-Selected 'Comfortable' Speed	Short walk	PD	0	No Assoc.	RQ1	70.9	Mild	PeerReview	Peer-reviewed/Journal article
471	1557	1557	Step/Stride Speed Variability	Variability	Instrumented Walkway	Clinic/Lab	Self-Selected 'Comfortable' Speed	Short walk	PD	0	No Assoc.	RQ1	70.9	Mild	PeerReview	Peer-reviewed/Journal article
472	1557	1557	Gait Speed	Pace	Instrumented Walkway	Clinic/Lab	Top Speed	Short walk	PD	1	Sig. Assoc.	RQ1	70.9	Mild	PeerReview	Peer-reviewed/Journal article
473	1562	1562	Gait Speed	Pace	Video/Optometric	Clinic/Lab	Self-Selected 'Comfortable' Speed	Short walk	PD	1	Sig. Assoc.	RQ1	67.66	Mild	PeerReview	Peer-reviewed/Journal article
474	1562	1562	Gait Speed	Pace	Video/Optometric	Clinic/Lab	Self-Selected 'Comfortable' Speed	Short walk	PD	1	Sig. Assoc.	RQ1	69.86	Mild	PeerReview	Peer-reviewed/Journal article
475	1562	1562	Step/Stride Time	Rhythm	Video/Optometric	Clinic/Lab	Self-Selected 'Comfortable' Speed	Short walk	PD	1	Sig. Assoc.	RQ1	69.86	Mild	PeerReview	Peer-reviewed/Journal article
476	1562	1562	Step/Stride Length	Pace	Video/Optometric	Clinic/Lab	Self-Selected 'Comfortable' Speed	Short walk	PD	1	Sig. Assoc.	RQ1	69.86	Mild	PeerReview	Peer-reviewed/Journal article
477	1562	1562	Double Support Time	Phases	Video/Optometric	Clinic/Lab	Self-Selected 'Comfortable' Speed	Short walk	PD	1	Sig. Assoc.	RQ1	67.66	Mild	PeerReview	Peer-reviewed/Journal article
478	1562	1562	Step/Stride Time	Rhythm	Video/Optometric	Clinic/Lab	Self-Selected 'Comfortable' Speed	Short walk	PD	1	Sig. Assoc.	RQ1	67.66	Mild	PeerReview	Peer-reviewed/Journal article
479	1562	1562	Double Support Time	Phases	Video/Optometric	Clinic/Lab	Self-Selected 'Comfortable' Speed	Short walk	PD	1	Sig. Assoc.	RQ1	69.86	Mild	PeerReview	Peer-reviewed/Journal article
480	1562	1562	Step/Stride Length	Pace	Video/Optometric	Clinic/Lab	Self-Selected 'Comfortable' Speed	Short walk	PD	1	Sig. Assoc.	RQ1	67.66	Mild	PeerReview	Peer-reviewed/Journal article
481	1589	399	Step/Stride Time	Rhythm	Instrumented Walkway	Clinic/Lab	Self-Selected 'Comfortable' Speed	Short walk	PD	0	No Assoc.	RQ1	70.5	Moderate	PeerReview	Peer-reviewed/Journal article
482	1589	399	Step Width	Base of Support	Instrumented Walkway	Clinic/Lab	Self-Selected 'Comfortable' Speed	Short walk	PD	0	No Assoc.	RQ1	70.5	Moderate	PeerReview	Peer-reviewed/Journal article
483	1589	399	Gait Speed	Pace	Instrumented Walkway	Clinic/Lab	Self-Selected 'Comfortable' Speed	Short walk	PD	0	No Assoc.	RQ1	70.5	Moderate	PeerReview	Peer-reviewed/Journal article
484	1589	399	Double Support Time	Rhythm	Instrumented Walkway	Clinic/Lab	Self-Selected 'Comfortable' Speed	Short walk	PD	0	No Assoc.	RQ1	70.5	Moderate	PeerReview	Peer-reviewed/Journal article
485	1589	399	Single Support Time	Rhythm	Instrumented Walkway	Clinic/Lab	Self-Selected 'Comfortable' Speed	Short walk	PD	0	No Assoc.	RQ1	70.5	Moderate	PeerReview	Peer-reviewed/Journal article
486	1589	399	Step/Stride Length	Pace	Instrumented Walkway	Clinic/Lab	Self-Selected 'Comfortable' Speed	Short walk	PD	1	Sig. Assoc.	RQ1	70.5	Moderate	PeerReview	Peer-reviewed/Journal article
487	1610	1610	Step/Stride Length Variability	Variability	Video/Optometric	Clinic/Lab	Self-Selected 'Comfortable' Speed	Short walk	PD	1	Sig. Assoc.	RQ1	64.87	Moderate	PeerReview	Peer-reviewed/Journal article
488	1610	1610	Step/Stride Time	Rhythm	Video/Optometric	Clinic/Lab	Self-Selected 'Comfortable' Speed	Short walk	PD	0	No Assoc.	RQ1	64.87	Moderate	PeerReview	Peer-reviewed/Journal article
489	1610	1610	Step/Stride Time	Rhythm	Video/Optometric	Clinic/Lab	Self-Selected 'Comfortable' Speed	Short walk	PD	0	No Assoc.	RQ1	64.87	Moderate	PeerReview	Peer-reviewed/Journal article
490	1610	1610	Asymmetry Measures	Asymmetry	Video/Optometric	Clinic/Lab	Self-Selected 'Comfortable' Speed	Short walk	PD	1	Sig. Assoc.	RQ1	64.87	Moderate	PeerReview	Peer-reviewed/Journal article
491	1610	1610	Step/Stride Time Variability	Variability	Video/Optometric	Clinic/Lab	Self-Selected 'Comfortable' Speed	Short walk	PD	1	Sig. Assoc.	RQ1	64.87	Moderate	PeerReview	Peer-reviewed/Journal article
492	1610	1610	Asymmetry Measures	Asymmetry	Video/Optometric	Clinic/Lab	Self-Selected 'Comfortable' Speed	Short walk	PD	1	Sig. Assoc.	RQ1	64.87	Moderate	PeerReview	Peer-reviewed/Journal article
493	1610	1610	Step/Stride Length	Pace	Video/Optometric	Clinic/Lab	Self-Selected 'Comfortable' Speed	Short walk	PD	1	Sig. Assoc.	RQ1	64.87	Moderate	PeerReview	Peer-reviewed/Journal article
494	1610	1610	Step/Stride Length	Pace	Video/Optometric	Clinic/Lab	Self-Selected 'Comfortable' Speed	Short walk	PD	1	Sig. Assoc.	RQ1	64.87	Moderate	PeerReview	Peer-reviewed/Journal article
495	1610	1610	Gait Speed	Pace	Video/Optometric	Clinic/Lab	Self-Selected 'Comfortable' Speed	Short walk	PD	1	Sig. Assoc.	RQ1	64.87	Moderate	PeerReview	Peer-reviewed/Journal article
496	1610	1610	Step/Stride Length Variability	Variability	Video/Optometric	Clinic/Lab	Self-Selected 'Comfortable' Speed	Short walk	PD	1	Sig. Assoc.	RQ1	64.87	Moderate	PeerReview	Peer-reviewed/Journal article
497	1610	1610	Step/Stride Time Variability	Variability	Video/Optometric	Clinic/Lab	Self-Selected 'Comfortable' Speed	Short walk	PD	1	Sig. Assoc.	RQ1	64.87	Moderate	PeerReview	Peer-reviewed/Journal article
498	1610	1610	Gait Speed	Pace	Video/Optometric	Clinic/Lab	Self-Selected 'Comfortable' Speed	Short walk	PD	1	Sig. Assoc.	RQ1	64.87	Moderate	PeerReview	Peer-reviewed/Journal article
499	1636	1636	Step/Stride Time Variability	Variability	Instrumented Walkway	Clinic/Lab	Self-Selected 'Comfortable' Speed	Short walk	PD	0	No Assoc.	RQ1	69.65	Moderate	PeerReview	Peer-reviewed/Journal article
500	1636	1636	Step/Stride Length Variability	Variability	Instrumented Walkway	Clinic/Lab	Self-Selected 'Comfortable' Speed	Short walk	PD	1	Sig. Assoc.	RQ1	69.65	Moderate	PeerReview	Peer-reviewed/Journal article
501	1636	1636	Step/Stride Length	Pace	Instrumented Walkway	Clinic/Lab	Self-Selected 'Comfortable' Speed	Short walk	PD	0	No Assoc.	RQ1	69.65	Moderate	PeerReview	Peer-reviewed/Journal article
502	1636	1636	Step/Stride Time	Rhythm	Instrumented Walkway	Clinic/Lab	Self-Selected 'Comfortable' Speed	Short walk	PD	0	No Assoc.	RQ1	69.65	Moderate	PeerReview	Peer-reviewed/Journal article
503	1636	1636	Step Width	Base of Support	Instrumented Walkway	Clinic/Lab	Self-Selected 'Comfortable' Speed	Short walk	PD	0	No Assoc.	RQ1	69.65	Moderate	PeerReview	Peer-reviewed/Journal article
504	1636	1636	Step/Stride Length	Pace	Instrumented Walkway	Clinic/Lab	Self-Selected 'Comfortable' Speed	Short walk	PD	1	Sig. Assoc.	RQ1	69.65	Moderate	PeerReview	Peer-reviewed/Journal article
505	1636	1636	Step Width Variability	Variability	Instrumented Walkway	Clinic/Lab	Self-Selected 'Comfortable' Speed	Short walk	PD	0	No Assoc.	RQ1	69.65	Moderate	PeerReview	Peer-reviewed/Journal article
506	1636	1636	Step/Stride Length Variability	Variability	Instrumented Walkway	Clinic/Lab	Self-Selected 'Comfortable' Speed	Short walk	PD	0	No Assoc.	RQ1	69.65	Moderate	PeerReview	Peer-reviewed/Journal article
507	1636	1636	Step Width	Base of Support	Instrumented Walkway	Clinic/Lab	Self-Selected 'Comfortable' Speed	Short walk	PD	0	No Assoc.	RQ1	69.65	Moderate	PeerReview	Peer-reviewed/Journal article
508	1636	1636	Gait Speed	Pace	Instrumented Walkway	Clinic/Lab	Self-Selected 'Comfortable' Speed	Short walk	PD	0	No Assoc.	RQ1	69.65	Moderate	PeerReview	Peer-reviewed/Journal article
509	1636	1636	Step Width Variability	Variability	Instrumented Walkway	Clinic/Lab	Self-Selected 'Comfortable' Speed	Short walk	PD	0	No Assoc.	RQ1	69.65	Moderate	PeerReview	Peer-reviewed/Journal article
510	1636	1636	Gait Speed	Pace	Instrumented Walkway	Clinic/Lab	Self-Selected 'Comfortable' Speed	Short walk	PD	1	Sig. Assoc.	RQ1	69.65	Moderate	PeerReview	Peer-reviewed/Journal article
511	1636	1636	Step/Stride Time Variability	Variability	Instrumented Walkway	Clinic/Lab	Self-Selected 'Comfortable' Speed	Short walk	PD	1	Sig. Assoc.	RQ1	69.65	Moderate	PeerReview	Peer-reviewed/Journal article
512	1636	1636	Step/Stride Time	Rhythm	Instrumented Walkway	Clinic/Lab	Self-Selected 'Comfortable' Speed	Short walk	PD	0	No Assoc.	RQ1	69.65	Moderate	PeerReview	Peer-reviewed/Journal article
513	1689	1689	Stance Time Variability	Variability	Wearable Sensor (Other/mixed locations)	Clinic/Lab	Self-Selected 'Comfortable' Speed	Longer walk	PD	0	No Assoc.	RQ1	63.7	Moderate	PeerReview	Peer-reviewed/Journal article
514	1689	1689	Stance Time	Phases	Wearable Sensor (Other/mixed locations)	Clinic/Lab	Self-Selected 'Comfortable' Speed	Longer walk	PD	1	Sig. Assoc.	RQ1	63.7	Moderate	PeerReview	Peer-reviewed/Journal article
515	1689	1689	Gait Speed	Pace	Wearable Sensor (Other/mixed locations)	Clinic/Lab	Self-Selected 'Comfortable' Speed	Longer walk	PD	1	Sig. Assoc.	RQ1	63.7	Moderate	PeerReview	Peer-reviewed/Journal article
516	1689	1689	Step/Stride Length	Pace	Wearable Sensor (Other/mixed locations)	Clinic/Lab	Self-Selected 'Comfortable' Speed	Longer walk	PD	1	Sig. Assoc.	RQ1	63.7	Moderate	PeerReview	Peer-reviewed/Journal article
517	1689	1689	Step/Stride Length Variability	Variability	Wearable Sensor (Other/mixed locations)	Clinic/Lab	Self-Selected 'Comfortable' Speed	Longer walk	PD	0	No Assoc.	RQ1	63.7	Moderate	PeerReview	Peer-reviewed/Journal article
518	1689	1689	Cadence	Rhythm	Wearable Sensor (Other/mixed locations)	Clinic/Lab	Self-Selected 'Comfortable' Speed	Longer walk	PD	1	Sig. Assoc.	RQ1	63.7	Moderate	PeerReview	Peer-reviewed/Journal article
519	1689	1689	Swing Time Variability	Variability	Wearable Sensor (Other/mixed locations)	Clinic/Lab	Self-Selected 'Comfortable' Speed	Longer walk	PD	0	No Assoc.	RQ1	63.7	Moderate	PeerReview	Peer-reviewed/Journal article
520	1689	1689	Step/Stride Time	Rhythm	Wearable Sensor (Other/mixed locations)	Clinic/Lab	Self-Selected 'Comfortable' Speed	Longer walk	PD	1	Sig. Assoc.	RQ1	63.7	Moderate	PeerReview	Peer-reviewed/Journal article
521	1689	1689	Step/Stride Time Variability	Variability	Wearable Sensor (Other/mixed locations)	Clinic/Lab	Self-Selected 'Comfortable' Speed	Longer walk	PD	0	No Assoc.	RQ1	63.7	Moderate	PeerReview	Peer-reviewed/Journal article
522	1689	1689	Swing Time	Phases	Wearable Sensor (Other/mixed locations)	Clinic/Lab	Self-Selected 'Comfortable' Speed	Longer walk	PD	1	Sig. Assoc.	RQ1	63.7	Moderate	PeerReview	Peer-reviewed/Journal article
523	1693	1693	Gait Speed	Pace	Uninstrumented clinical test (Gait speed)	Clinic/Lab	Unclear	Short walk	PD	1	Sig. Assoc.	RQ1	62.54	Moderate	PeerReview	Peer-reviewed/Journal article
524	1694	1694	Step/Stride Time Variability	Variability	Video/Optometric	Clinic/Lab	Self-Selected 'Comfortable' Speed	Short walk	PD	1	Sig. Assoc.	RQ1	68.53	Moderate	PeerReview	Peer-reviewed/Journal article
525	1694	1694	Step Width	Base of Support	Video/Optometric	Clinic/Lab	Self-Selected 'Comfortable' Speed	Short walk	PD	0	No Assoc.	RQ1	68.53	Moderate	PeerReview	Peer-reviewed/Journal article
526	1694	1694	Gait Speed	Pace	Video/Optometric	Clinic/Lab	Self-Selected 'Comfortable' Speed	Short walk	PD	1	Sig. Assoc.	RQ1	68.53	Moderate	PeerReview	Peer-reviewed/Journal article
527	1694	1694	Step/Stride Length Variability	Variability	Video/Optometric	Clinic/Lab	Self-Selected 'Comfortable' Speed	Short walk	PD	1	Sig. Assoc.	RQ1	68.53	Moderate	PeerReview	Peer-reviewed/Journal article
528	1694	1694	Double Support Time Variability	Variability	Video/Optometric	Clinic/Lab	Self-Selected 'Comfortable' Speed	Short walk	PD	1	Sig. Assoc.	RQ1	68.53	Moderate	PeerReview	Peer-reviewed/Journal article
529	1694	1694	Step/Stride Speed Variability	Variability	Video/Optometric	Clinic/Lab	Self-Selected 'Comfortable' Speed	Short walk	PD	1	Sig. Assoc.	RQ1	68.53	Moderate	PeerReview	Peer-reviewed/Journal article
530	1694	1694	Step/Stride Length	Pace	Video/Optometric	Clinic/Lab	Self-Selected 'Comfortable' Speed	Short walk	PD	1	Sig. Assoc.	RQ1	68.53	Moderate	PeerReview	Peer-reviewed/Journal article
531	1694	1694	Step/Stride Time	Rhythm	Video/Optometric	Clinic/Lab	Self-Selected 'Comfortable' Speed	Short walk	PD	0	No Assoc.	RQ1	68.53	Moderate	PeerReview	Peer-reviewed/Journal article
532	1694	1694	Double Support Time	Rhythm	Video/Optometric	Clinic/Lab	Self-Selected 'Comfortable' Speed	Short walk	PD	0	No Assoc.	RQ1	68.53	Moderate	PeerReview	Peer-reviewed/Journal article
533	1694	1694	Step Width Variability	Variability	Video/Optometric	Clinic/Lab	Self-Selected 'Comfortable' Speed	Short walk	PD	0	No Assoc.	RQ1	68.53	Moderate	PeerReview	Peer-reviewed/Journal article
534	1701	1701	Asymmetry Measures	Asymmetry	Instrumented Treadmill	Clinic/Lab	Set speed (Treadmill)	Longer walk	PD	1	Sig. Assoc.	RQ1	67	Moderate	PeerReview	Peer-reviewed/Journal article
535	1701	1701	Step/Stride Length	Pace	Instrumented Treadmill	Clinic/Lab	Set speed (Treadmill)	Longer walk	PD	0	No Assoc.	RQ1	63	Moderate	PeerReview	Peer-reviewed/Journal article
536	1701	1701	Asymmetry Measures	Asymmetry	Instrumented Treadmill	Clinic/Lab	Set speed (Treadmill)	Longer walk	PD	0	No Assoc.	RQ1	63	Moderate	PeerReview	Peer-reviewed/Journal article
537	1701	1701	Stance Time	Rhythm	Instrumented Treadmill	Clinic/Lab	Set speed (Treadmill)	Longer walk	PD	0	No Assoc.	RQ1	63	Moderate	PeerReview	Peer-reviewed/Journal article
538	1701	1701	Stance Time Variability	Variability	Instrumented Treadmill	Clinic/Lab	Set speed (Treadmill)	Longer walk	PD	0	No Assoc.	RQ1	67	Moderate	PeerReview	Peer-reviewed/Journal article
539	1701	1701	Step/Stride Length Variability	Variability	Instrumented Treadmill	Clinic/Lab	Set speed (Treadmill)	Longer walk	PD	0	No Assoc.	RQ1	63	Moderate	PeerReview	Peer-reviewed/Journal article
540	1701	1701	Step/Stride Length	Pace	Instrumented Treadmill	Clinic/Lab	Set speed (Treadmill)	Longer walk	PD	0	No Assoc.	RQ1	67	Moderate	PeerReview	Peer-reviewed/Journal article
541	1701	1701	Asymmetry Measures	Asymmetry	Instrumented Treadmill	Clinic/Lab	Set speed (Treadmill)	Longer walk	PD	0	No Assoc.	RQ1	63	Moderate	PeerReview	Peer-reviewed/Journal article
542	1701	1701	Stance Time	Rhythm	Instrumented Treadmill	Clinic/Lab	Set speed (Treadmill)	Longer walk	PD	0	No Assoc.	RQ1	67	Moderate	PeerReview	Peer-reviewed/Journal article
543	1701	1701	Asymmetry Measures	Asymmetry	Instrumented Treadmill	Clinic/Lab	Set speed (Treadmill)	Longer walk	PD	0	No Assoc.	RQ1	67	Moderate	PeerReview	Peer-reviewed/Journal article
544	1701	1701	Step/Stride Length Variability	Variability	Instrumented Treadmill	Clinic/Lab	Set speed (Treadmill)	Longer walk	PD	0	No Assoc.	RQ1	67	Moderate	PeerReview	Peer-reviewed/Journal article
545	1701	1701	Stance Time Variability	Variability	Instrumented Treadmill	Clinic/Lab	Set speed (Treadmill)	Longer walk	PD	0	No Assoc.	RQ1	63	Moderate	PeerReview	Peer-reviewed/Journal article
546	1706	1706	Single Support Time	Phases	Instrumented Walkway	Clinic/Lab	Self-Selected 'Comfortable' Speed	Short walk	PD	1	Sig. Assoc.	RQ1	70.66	Moderate	PeerReview	Peer-reviewed/Journal article
547	1706	1706	Gait Speed	Pace	Instrumented Walkway	Clinic/Lab	Self-Selected 'Comfortable' Speed	Short walk	PD	1	Sig. Assoc.	RQ1	70.66	Moderate	PeerReview	Peer-reviewed/Journal article
548	1706	1706	Double Support Time	Phases	Instrumented Walkway	Clinic/Lab	Self-Selected 'Comfortable' Speed	Short walk	PD	1	Sig. Assoc.	RQ1	70.66	Moderate	PeerReview	Peer-reviewed/Journal article
549	1706	1706	Step/Stride Time	Rhythm	Instrumented Walkway	Clinic/Lab	Self-Selected 'Comfortable' Speed	Short walk	PD	1	Sig. Assoc.	RQ1	70.66	Moderate	PeerReview	Peer-reviewed/Journal article
550	1706	1706	Step/Stride Length	Pace	Instrumented Walkway	Clinic/Lab	Self-Selected 'Comfortable' Speed	Short walk	PD	1	Sig. Assoc.	RQ1	70.66	Moderate	PeerReview	Peer-reviewed/Journal article
551	1706	1706	Step Width	Base of Support	Instrumented Walkway	Clinic/Lab	Self-Selected 'Comfortable' Speed	Short walk	PD	0	No Assoc.	RQ1	70.66	Moderate	PeerReview	Peer-reviewed/Journal article
552	1744	1744	Step/Stride Length	Pace	Instrumented Walkway	Clinic/Lab	Self-Selected 'Comfortable' Speed	Short walk	PD	0	No Assoc.	RQ1	59.83	Mild	PeerReview	Peer-reviewed/Journal article
553	1744	1744	Swing Time	Rhythm	Instrumented Walkway	Clinic/Lab	Self-Selected 'Comfortable' Speed	Short walk	PD	1	Sig. Assoc.	RQ1	59.83	Mild	PeerReview	Peer-reviewed/Journal article
554	1744	1744	Step Width	Base of Support	Instrumented Walkway	Clinic/Lab	Self-Selected 'Comfortable' Speed	Short walk	PD	0	No Assoc.	RQ1	59.83	Mild	PeerReview	Peer-reviewed/Journal article
555	1744	1744	Asymmetry Measures	Asymmetry	Instrumented Walkway	Clinic/Lab	Self-Selected 'Comfortable' Speed	Short walk	PD	1	Sig. Assoc.	RQ1	59.83	Mild	PeerReview	Peer-reviewed/Journal article
556	1744	1744	Swing Time	Rhythm	Instrumented Walkway	Clinic/Lab	Self-Selected 'Comfortable' Speed	Short walk	PD	1	Sig. Assoc.	RQ1	59.83	Mild	PeerReview	Peer-reviewed/Journal article
557	1744	1744	Step/Stride Time	Rhythm	Instrumented Walkway	Clinic/Lab	Self-Selected 'Comfortable' Speed	Short walk	PD	0	No Assoc.	RQ1	59.83	Mild	PeerReview	Peer-reviewed/Journal article
558	1744	1744	Step/Stride Time	Rhythm	Instrumented Walkway	Clinic/Lab	Self-Selected 'Comfortable' Speed	Short walk	PD	0	No Assoc.	RQ1	59.83	Mild	PeerReview	Peer-reviewed/Journal article
559	1744	1744	Double Support Time Variability	Variability	Instrumented Walkway	Clinic/Lab	Self-Selected 'Comfortable' Speed	Short walk	PD	0	No Assoc.	RQ1	59.83	Mild	PeerReview	Peer-reviewed/Journal article
560	1744	1744	Asymmetry Measures	Asymmetry	Instrumented Walkway	Clinic/Lab	Self-Selected 'Comfortable' Speed	Short walk	PD	0	No Assoc.	RQ1	59.83	Mild	PeerReview	Peer-reviewed/Journal article
561	1744	1744	Single Support Time Variability	Variability	Instrumented Walkway	Clinic/Lab	Self-Selected 'Comfortable' Speed	Short walk	PD	0	No Assoc.	RQ1	59.83	Mild	PeerReview	Peer-reviewed/Journal article
562	1744	1744	Step/Stride Time	Rhythm	Instrumented Walkway	Clinic/Lab	Self-Selected 'Comfortable' Speed	Short walk	PD	1	Sig. Assoc.	RQ1	59.83	Mild	PeerReview	Peer-reviewed/Journal article
563	1744	1744	Step Width Variability	Variability	Instrumented Walkway	Clinic/Lab	Self-Selected 'Comfortable' Speed	Short walk	PD	1	Sig. Assoc.	RQ1	59.83	Mild	PeerReview	Peer-reviewed/Journal article
564	1744	1744	Step Width Variability	Variability	Instrumented Walkway	Clinic/Lab	Self-Selected 'Comfortable' Speed	Short walk	PD	0	No Assoc.	RQ1	59.83	Mild	PeerReview	Peer-reviewed/Journal article
565	1744	1744	Step/Stride Time Variability	Variability	Instrumented Walkway	Clinic/Lab	Self-Selected 'Comfortable' Speed	Short walk	PD	0	No Assoc.	RQ1	59.83	Mild	PeerReview	Peer-reviewed/Journal article
566	1744	1744	Swing Time Variability	Variability	Instrumented Walkway	Clinic/Lab	Self-Selected 'Comfortable' Speed	Short walk	PD	0	No Assoc.	RQ1	59.83	Mild	PeerReview	Peer-reviewed/Journal article
567	1744	1744	Stance Time Variability	Variability	Instrumented Walkway	Clinic/Lab	Self-Selected 'Comfortable' Speed	Short walk	PD	0	No Assoc.	RQ1	59.83	Mild	PeerReview	Peer-reviewed/Journal article
568	1744	1744	Asymmetry Measures	Asymmetry	Instrumented Walkway	Clinic/Lab	Self-Selected 'Comfortable' Speed	Short walk	PD	1	Sig. Assoc.	RQ1	59.83	Mild	PeerReview	Peer-reviewed/Journal article
569	1744	1744	Single Support Time Variability	Variability	Instrumented Walkway	Clinic/Lab	Self-Selected 'Comfortable' Speed	Short walk	PD	0	No Assoc.	RQ1	59.83	Mild	PeerReview	Peer-reviewed/Journal article
570	1744	1744	Stance Time Variability	Variability	Instrumented Walkway	Clinic/Lab	Self-Selected 'Comfortable' Speed	Short walk	PD	0	No Assoc.	RQ1	59.83	Mild	PeerReview	Peer-reviewed/Journal article
571	1744	1744	Step/Stride Length Variability	Variability	Instrumented Walkway	Clinic/Lab	Self-Selected 'Comfortable' Speed	Short walk	PD	1	Sig. Assoc.	RQ1	59.83	Mild	PeerReview	Peer-reviewed/Journal article
572	1744	1744	Double Support Time	Rhythm	Instrumented Walkway	Clinic/Lab	Self-Selected 'Comfortable' Speed	Short walk	PD	0	No Assoc.	RQ1	59.83	Mild	PeerReview	Peer-reviewed/Journal article
573	1744	1744	Asymmetry Measures	Asymmetry	Instrumented Walkway	Clinic/Lab	Self-Selected 'Comfortable' Speed	Short walk	PD	0	No Assoc.	RQ1	59.83	Mild	PeerReview	Peer-reviewed/Journal article
574	1744	1744	Step/Stride Time	Rhythm	Instrumented Walkway	Clinic/Lab	Self-Selected 'Comfortable' Speed	Short walk	PD	0	No Assoc.	RQ1	59.83	Mild	PeerReview	Peer-reviewed/Journal article
575	1744	1744	Double Support Time Variability	Variability	Instrumented Walkway	Clinic/Lab	Self-Selected 'Comfortable' Speed	Short walk	PD	0	No Assoc.	RQ1	59.83	Mild	PeerReview	Peer-reviewed/Journal article
576	1744	1744	Double Support Time	Rhythm	Instrumented Walkway	Clinic/Lab	Self-Selected 'Comfortable' Speed	Short walk	PD	0	No Assoc.	RQ1	59.83	Mild	PeerReview	Peer-reviewed/Journal article
577	1744	1744	Step Width	Base of Support	Instrumented Walkway	Clinic/Lab	Self-Selected 'Comfortable' Speed	Short walk	PD	0	No Assoc.	RQ1	59.83	Mild	PeerReview	Peer-reviewed/Journal article
578	1744	1744	Step/Stride Length	Pace	Instrumented Walkway	Clinic/Lab	Self-Selected 'Comfortable' Speed	Short walk	PD	0	No Assoc.	RQ1	59.83	Mild	PeerReview	Peer-reviewed/Journal article
579	1744	1744	Swing Time Variability	Variability	Instrumented Walkway	Clinic/Lab	Self-Selected 'Comfortable' Speed	Short walk	PD	0	No Assoc.	RQ1	59.83	Mild	PeerReview	Peer-reviewed/Journal article
580	1744	1744	Step/Stride Length Variability	Variability	Instrumented Walkway	Clinic/Lab	Self-Selected 'Comfortable' Speed	Short walk	PD	1	Sig. Assoc.	RQ1	59.83	Mild	PeerReview	Peer-reviewed/Journal article
581	1744	1744	Step/Stride Time Variability	Variability	Instrumented Walkway	Clinic/Lab	Self-Selected 'Comfortable' Speed	Short walk	PD	1	Sig. Assoc.	RQ1	59.83	Mild	PeerReview	Peer-reviewed/Journal article
582	1752	1752	Step/Stride Length	Pace	Instrumented Treadmill	Clinic/Lab	Self-Selected 'Comfortable' Speed	Longer walk	PD	0	Non-Sig. Trend	RQ1	65.4	Mild	PeerReview	Peer-reviewed/Journal article
583	1752	1752	Step/Stride Time	Rhythm	Instrumented Treadmill	Clinic/Lab	Self-Selected 'Comfortable' Speed	Longer walk	PD	0	Non-Sig. Trend	RQ1	65.4	Mild	PeerReview	Peer-reviewed/Journal article
584	1753	185	Cadence	Rhythm	Instrumented Walkway	Clinic/Lab	Self-Selected 'Comfortable' Speed	Short walk	PD	1	Sig. Assoc.	RQ1	63.9	Mild	PeerReview	Peer-reviewed/Journal article
585	1753	185	Step/Stride Time	Rhythm	Instrumented Walkway	Clinic/Lab	Self-Selected 'Comfortable' Speed	Short walk	PD	0	No Assoc.	RQ1	63.9	Mild	PeerReview	Peer-reviewed/Journal article
586	1753	185	Double Support Time	Rhythm	Instrumented Walkway	Clinic/Lab	Self-Selected 'Comfortable' Speed	Short walk	PD	1	Sig. Assoc.	RQ1	63.9	Mild	PeerReview	Peer-reviewed/Journal article
587	1753	185	Step Width Variability	Variability	Instrumented Walkway	Clinic/Lab	Self-Selected 'Comfortable' Speed	Short walk	PD	0	No Assoc.	RQ1	63.9	Mild	PeerReview	Peer-reviewed/Journal article
588	1753	185	Swing Time	Phases	Instrumented Walkway	Clinic/Lab	Self-Selected 'Comfortable' Speed	Short walk	PD	1	Sig. Assoc.	RQ1	63.9	Mild	PeerReview	Peer-reviewed/Journal article
589	1753	185	Double Support Time Variability	Variability	Instrumented Walkway	Clinic/Lab	Self-Selected 'Comfortable' Speed	Short walk	PD	0	No Assoc.	RQ1	63.9	Mild	PeerReview	Peer-reviewed/Journal article
590	1753	185	Cadence	Rhythm	Instrumented Walkway	Clinic/Lab	Self-Selected 'Comfortable' Speed	Short walk	PD	0	No Assoc.	RQ1	63.9	Mild	PeerReview	Peer-reviewed/Journal article
591	1753	185	Swing Time Variability	Variability	Instrumented Walkway	Clinic/Lab	Self-Selected 'Comfortable' Speed	Short walk	PD	1	Sig. Assoc.	RQ1	63.9	Mild	PeerReview	Peer-reviewed/Journal article
592	1753	185	Step/Stride Length Variability	Variability	Instrumented Walkway	Clinic/Lab	Self-Selected 'Comfortable' Speed	Short walk	PD	0	No Assoc.	RQ1	63.9	Mild	PeerReview	Peer-reviewed/Journal article
593	1753	185	Step/Stride Time Variability	Variability	Instrumented Walkway	Clinic/Lab	Self-Selected 'Comfortable' Speed	Short walk	PD	0	No Assoc.	RQ1	63.9	Mild	PeerReview	Peer-reviewed/Journal article
594	1753	185	Gait Speed	Pace	Instrumented Walkway	Clinic/Lab	Self-Selected 'Comfortable' Speed	Short walk	PD	0	No Assoc.	RQ1	63.9	Mild	PeerReview	Peer-reviewed/Journal article
595	1753	185	Asymmetry Measures	Asymmetry	Instrumented Walkway	Clinic/Lab	Self-Selected 'Comfortable' Speed	Short walk	PD	0	No Assoc.	RQ1	63.9	Mild	PeerReview	Peer-reviewed/Journal article
596	1753	185	Step Width	Base of Support	Instrumented Walkway	Clinic/Lab	Self-Selected 'Comfortable' Speed	Short walk	PD	0	No Assoc.	RQ1	63.9	Mild	PeerReview	Peer-reviewed/Journal article
597	1753	185	Step/Stride Time	Rhythm	Instrumented Walkway	Clinic/Lab	Self-Selected 'Comfortable' Speed	Short walk	PD	1	Sig. Assoc.	RQ1	63.9	Mild	PeerReview	Peer-reviewed/Journal article
598	1753	185	Step/Stride Length Variability	Variability	Instrumented Walkway	Clinic/Lab	Self-Selected 'Comfortable' Speed	Short walk	PD	0	No Assoc.	RQ1	63.9	Mild	PeerReview	Peer-reviewed/Journal article
599	1753	185	Step Width	Base of Support	Instrumented Walkway	Clinic/Lab	Self-Selected 'Comfortable' Speed	Short walk	PD	0	No Assoc.	RQ1	63.9	Mild	PeerReview	Peer-reviewed/Journal article
600	1753	185	Asymmetry Measures	Asymmetry	Instrumented Walkway	Clinic/Lab	Self-Selected 'Comfortable' Speed	Short walk	PD	0	No Assoc.	RQ1	63.9	Mild	PeerReview	Peer-reviewed/Journal article
601	1753	185	Step Width Variability	Variability	Instrumented Walkway	Clinic/Lab	Self-Selected 'Comfortable' Speed	Short walk	PD	0	No Assoc.	RQ1	63.9	Mild	PeerReview	Peer-reviewed/Journal article
602	1753	185	Double Support Time	Rhythm	Instrumented Walkway	Clinic/Lab	Self-Selected 'Comfortable' Speed	Short walk	PD	0	No Assoc.	RQ1	63.9	Mild	PeerReview	Peer-reviewed/Journal article
603	1753	185	Step/Stride Length	Pace	Instrumented Walkway	Clinic/Lab	Self-Selected 'Comfortable' Speed	Short walk	PD	1	Sig. Assoc.	RQ1	63.9	Mild	PeerReview	Peer-reviewed/Journal article
604	1753	185	Step/Stride Time Variability	Variability	Instrumented Walkway	Clinic/Lab	Self-Selected 'Comfortable' Speed	Short walk	PD	0	No Assoc.	RQ1	63.9	Mild	PeerReview	Peer-reviewed/Journal article
605	1753	185	Step/Stride Length	Pace	Instrumented Walkway	Clinic/Lab	Self-Selected 'Comfortable' Speed	Short walk	PD	1	Sig. Assoc.	RQ1	63.9	Mild	PeerReview	Peer-reviewed/Journal article
606	1753	185	Gait Speed	Pace	Instrumented Walkway	Clinic/Lab	Self-Selected 'Comfortable' Speed	Short walk	PD	0	No Assoc.	RQ1	63.9	Mild	PeerReview	Peer-reviewed/Journal article
607	1753	185	Swing Time	Phases	Instrumented Walkway	Clinic/Lab	Self-Selected 'Comfortable' Speed	Short walk	PD	0	Non-Sig. Trend	RQ1	63.9	Mild	PeerReview	Peer-reviewed/Journal article
608	1753	185	Swing Time Variability	Variability	Instrumented Walkway	Clinic/Lab	Self-Selected 'Comfortable' Speed	Short walk	PD	1	Sig. Assoc.	RQ1	63.9	Mild	PeerReview	Peer-reviewed/Journal article
609	1753	185	Double Support Time Variability	Variability	Instrumented Walkway	Clinic/Lab	Self-Selected 'Comfortable' Speed	Short walk	PD	0	No Assoc.	RQ1	63.9	Mild	PeerReview	Peer-reviewed/Journal article
610	1756	327	Asymmetry Measures	Asymmetry	Instrumented Walkway	Clinic/Lab	Self-Selected 'Comfortable' Speed	Short walk	PD	0	No Assoc.	RQ1	64.6	Mild	PeerReview	Peer-reviewed/Journal article
611	1756	327	Step/Stride Length Variability	Variability	Instrumented Walkway	Clinic/Lab	Self-Selected 'Comfortable' Speed	Short walk	PD	0	No Assoc.	RQ1	64.6	Mild	PeerReview	Peer-reviewed/Journal article
612	1756	327	Step Width	Base of Support	Instrumented Walkway	Clinic/Lab	Self-Selected 'Comfortable' Speed	Short walk	PD	0	No Assoc.	RQ1	64.6	Mild	PeerReview	Peer-reviewed/Journal article
613	1756	327	Swing Time	Rhythm	Instrumented Walkway	Clinic/Lab	Self-Selected 'Comfortable' Speed	Short walk	PD	0	No Assoc.	RQ1	64.6	Mild	PeerReview	Peer-reviewed/Journal article
614	1756	327	Asymmetry Measures	Asymmetry	Instrumented Walkway	Clinic/Lab	Self-Selected 'Comfortable' Speed	Short walk	PD	0	No Assoc.	RQ1	64.6	Mild	PeerReview	Peer-reviewed/Journal article
615	1756	327	Step Width Variability	Variability	Instrumented Walkway	Clinic/Lab	Self-Selected 'Comfortable' Speed	Short walk	PD	1	Sig. Assoc.	RQ1	64.6	Mild	PeerReview	Peer-reviewed/Journal article
616	1756	327	Step/Stride Speed Variability	Variability	Instrumented Walkway	Clinic/Lab	Self-Selected 'Comfortable' Speed	Short walk	PD	0	No Assoc.	RQ1	64.6	Mild	PeerReview	Peer-reviewed/Journal article
617	1756	327	Step/Stride Time	Rhythm	Instrumented Walkway	Clinic/Lab	Self-Selected 'Comfortable' Speed	Short walk	PD	0	No Assoc.	RQ1	64.6	Mild	PeerReview	Peer-reviewed/Journal article
618	1756	327	Step/Stride Time Variability	Variability	Instrumented Walkway	Clinic/Lab	Self-Selected 'Comfortable' Speed	Short walk	PD	0	No Assoc.	RQ1	64.6	Mild	PeerReview	Peer-reviewed/Journal article
619	1756	327	Step/Stride Length	Pace	Instrumented Walkway	Clinic/Lab	Self-Selected 'Comfortable' Speed	Short walk	PD	1	Sig. Assoc.	RQ1	64.6	Mild	PeerReview	Peer-reviewed/Journal article
620	1756	327	Asymmetry Measures	Asymmetry	Instrumented Walkway	Clinic/Lab	Self-Selected 'Comfortable' Speed	Short walk	PD	0	No Assoc.	RQ1	64.6	Mild	PeerReview	Peer-reviewed/Journal article
621	1756	327	Stance Time	Rhythm	Instrumented Walkway	Clinic/Lab	Self-Selected 'Comfortable' Speed	Short walk	PD	0	No Assoc.	RQ1	64.6	Mild	PeerReview	Peer-reviewed/Journal article
622	1756	327	Step/Stride Length Variability	Variability	Instrumented Walkway	Clinic/Lab	Self-Selected 'Comfortable' Speed	Short walk	PD	1	Sig. Assoc.	RQ1	64.6	Mild	PeerReview	Peer-reviewed/Journal article
623	1756	327	Stance Time Variability	Variability	Instrumented Walkway	Clinic/Lab	Self-Selected 'Comfortable' Speed	Short walk	PD	0	No Assoc.	RQ1	64.6	Mild	PeerReview	Peer-reviewed/Journal article
624	1756	327	Asymmetry Measures	Asymmetry	Instrumented Walkway	Clinic/Lab	Self-Selected 'Comfortable' Speed	Short walk	PD	0	No Assoc.	RQ1	64.6	Mild	PeerReview	Peer-reviewed/Journal article
625	1756	327	Gait Speed	Pace	Instrumented Walkway	Clinic/Lab	Self-Selected 'Comfortable' Speed	Short walk	PD	0	No Assoc.	RQ1	64.6	Mild	PeerReview	Peer-reviewed/Journal article
626	1756	327	Stance Time	Rhythm	Instrumented Walkway	Clinic/Lab	Self-Selected 'Comfortable' Speed	Short walk	PD	0	No Assoc.	RQ1	64.6	Mild	PeerReview	Peer-reviewed/Journal article
627	1756	327	Stance Time Variability	Variability	Instrumented Walkway	Clinic/Lab	Self-Selected 'Comfortable' Speed	Short walk	PD	0	No Assoc.	RQ1	64.6	Mild	PeerReview	Peer-reviewed/Journal article
628	1756	327	Swing Time Variability	Variability	Instrumented Walkway	Clinic/Lab	Self-Selected 'Comfortable' Speed	Short walk	PD	0	No Assoc.	RQ1	64.6	Mild	PeerReview	Peer-reviewed/Journal article
629	1756	327	Step/Stride Time Variability	Variability	Instrumented Walkway	Clinic/Lab	Self-Selected 'Comfortable' Speed	Short walk	PD	0	No Assoc.	RQ1	64.6	Mild	PeerReview	Peer-reviewed/Journal article
630	1756	327	Swing Time Variability	Variability	Instrumented Walkway	Clinic/Lab	Self-Selected 'Comfortable' Speed	Short walk	PD	0	No Assoc.	RQ1	64.6	Mild	PeerReview	Peer-reviewed/Journal article
631	1756	327	Swing Time	Rhythm	Instrumented Walkway	Clinic/Lab	Self-Selected 'Comfortable' Speed	Short walk	PD	0	No Assoc.	RQ1	64.6	Mild	PeerReview	Peer-reviewed/Journal article
632	1756	327	Asymmetry Measures	Asymmetry	Instrumented Walkway	Clinic/Lab	Self-Selected 'Comfortable' Speed	Short walk	PD	0	No Assoc.	RQ1	64.6	Mild	PeerReview	Peer-reviewed/Journal article
633	1756	327	Asymmetry Measures	Asymmetry	Instrumented Walkway	Clinic/Lab	Self-Selected 'Comfortable' Speed	Short walk	PD	0	No Assoc.	RQ1	64.6	Mild	PeerReview	Peer-reviewed/Journal article
634	1756	327	Step/Stride Length	Pace	Instrumented Walkway	Clinic/Lab	Self-Selected 'Comfortable' Speed	Short walk	PD	1	Sig. Assoc.	RQ1	64.6	Mild	PeerReview	Peer-reviewed/Journal article
635	1756	327	Step/Stride Time	Rhythm	Instrumented Walkway	Clinic/Lab	Self-Selected 'Comfortable' Speed	Short walk	PD	0	No Assoc.	RQ1	64.6	Mild	PeerReview	Peer-reviewed/Journal article
636	1756	327	Gait Speed	Pace	Instrumented Walkway	Clinic/Lab	Self-Selected 'Comfortable' Speed	Short walk	PD	0	No Assoc.	RQ1	64.6	Mild	PeerReview	Peer-reviewed/Journal article
637	1756	327	Step/Stride Speed Variability	Variability	Instrumented Walkway	Clinic/Lab	Self-Selected 'Comfortable' Speed	Short walk	PD	0	No Assoc.	RQ1	64.6	Mild	PeerReview	Peer-reviewed/Journal article
638	1756	327	Step Width	Base of Support	Instrumented Walkway	Clinic/Lab	Self-Selected 'Comfortable' Speed	Short walk	PD	0	No Assoc.	RQ1	64.6	Mild	PeerReview	Peer-reviewed/Journal article
639	1756	327	Step Width Variability	Variability	Instrumented Walkway	Clinic/Lab	Self-Selected 'Comfortable' Speed	Short walk	PD	0	No Assoc.	RQ1	64.6	Mild	PeerReview	Peer-reviewed/Journal article
640	1756	327	Asymmetry Measures	Asymmetry	Instrumented Walkway	Clinic/Lab	Self-Selected 'Comfortable' Speed	Short walk	PD	0	No Assoc.	RQ1	64.6	Mild	PeerReview	Peer-reviewed/Journal article
641	1756	327	Asymmetry Measures	Asymmetry	Instrumented Walkway	Clinic/Lab	Self-Selected 'Comfortable' Speed	Short walk	PD	0	No Assoc.	RQ1	64.6	Mild	PeerReview	Peer-reviewed/Journal article
642	1771	1771	Gait Speed	Pace	Video/Optometric	Clinic/Lab	Self-Selected 'Comfortable' Speed	Short walk	PD	1	Sig. Assoc.	RQ1	71	Moderate	PeerReview	Peer-reviewed/Journal article
643	1771	1771	Step/Stride Length	Pace	Video/Optometric	Clinic/Lab	Self-Selected 'Comfortable' Speed	Short walk	PD	1	Sig. Assoc.	RQ1	71	Moderate	PeerReview	Peer-reviewed/Journal article
644	1771	1771	Stance Time	Phases	Video/Optometric	Clinic/Lab	Self-Selected 'Comfortable' Speed	Short walk	PD	1	Sig. Assoc.	RQ1	71	Moderate	PeerReview	Peer-reviewed/Journal article
645	1771	1771	Step/Stride Length	Pace	Video/Optometric	Clinic/Lab	Self-Selected 'Comfortable' Speed	Short walk	PD	1	Sig. Assoc.	RQ1	71	Moderate	PeerReview	Peer-reviewed/Journal article
646	1771	1771	Double Support Time	Phases	Video/Optometric	Clinic/Lab	Self-Selected 'Comfortable' Speed	Short walk	PD	1	Sig. Assoc.	RQ1	71	Moderate	PeerReview	Peer-reviewed/Journal article
647	1771	1771	Step Width	Base of Support	Video/Optometric	Clinic/Lab	Self-Selected 'Comfortable' Speed	Short walk	PD	0	No Assoc.	RQ1	71	Moderate	PeerReview	Peer-reviewed/Journal article
648	1771	1771	Cadence	Rhythm	Video/Optometric	Clinic/Lab	Self-Selected 'Comfortable' Speed	Short walk	PD	0	No Assoc.	RQ1	71	Moderate	PeerReview	Peer-reviewed/Journal article
649	1822	1822	Cadence	Rhythm	Video/Optometric	Clinic/Lab	Self-Selected 'Comfortable' Speed	Short walk	PD	1	Sig. Assoc.	RQ1	66.3	Moderate	PeerReview	Peer-reviewed/Journal article
650	1822	1822	Cadence	Rhythm	Video/Optometric	Clinic/Lab	Self-Selected 'Comfortable' Speed	Short walk	PD	1	Sig. Assoc.	RQ1	66.3	Moderate	PeerReview	Peer-reviewed/Journal article
651	1822	1822	Step/Stride Length	Pace	Video/Optometric	Clinic/Lab	Self-Selected 'Comfortable' Speed	Short walk	PD	1	Sig. Assoc.	RQ1	66.3	Moderate	PeerReview	Peer-reviewed/Journal article
652	1822	1822	Gait Speed	Pace	Video/Optometric	Clinic/Lab	Self-Selected 'Comfortable' Speed	Short walk	PD	1	Sig. Assoc.	RQ1	66.3	Moderate	PeerReview	Peer-reviewed/Journal article
653	1822	1822	Step/Stride Length	Pace	Video/Optometric	Clinic/Lab	Self-Selected 'Comfortable' Speed	Short walk	PD	1	Sig. Assoc.	RQ1	66.3	Moderate	PeerReview	Peer-reviewed/Journal article
654	1822	1822	Gait Speed	Pace	Video/Optometric	Clinic/Lab	Self-Selected 'Comfortable' Speed	Short walk	PD	1	Sig. Assoc.	RQ1	66.3	Moderate	PeerReview	Peer-reviewed/Journal article
655	1830	1830	Double Support Time Variability	Variability	Instrumented Walkway	Clinic/Lab	Self-Selected 'Comfortable' Speed	Short walk	PD	0	No Assoc.	RQ1	73.2	Moderate	PeerReview	Peer-reviewed/Journal article
656	1830	1830	Single Support Time Variability	Variability	Instrumented Walkway	Clinic/Lab	Self-Selected 'Comfortable' Speed	Short walk	PD	1	Sig. Assoc.	RQ1	73.2	Moderate	PeerReview	Peer-reviewed/Journal article
657	1830	1830	Step/Stride Speed Variability	Variability	Instrumented Walkway	Clinic/Lab	Self-Selected 'Comfortable' Speed	Short walk	PD	0	No Assoc.	RQ1	73.2	Moderate	PeerReview	Peer-reviewed/Journal article
658	1830	1830	Swing Time Variability	Variability	Instrumented Walkway	Clinic/Lab	Self-Selected 'Comfortable' Speed	Short walk	PD	1	Sig. Assoc.	RQ1	73.2	Moderate	PeerReview	Peer-reviewed/Journal article
659	1830	1830	Step/Stride Time Variability	Variability	Instrumented Walkway	Clinic/Lab	Self-Selected 'Comfortable' Speed	Short walk	PD	1	Sig. Assoc.	RQ1	73.2	Moderate	PeerReview	Peer-reviewed/Journal article
660	1830	1830	Step/Stride Length Variability	Variability	Instrumented Walkway	Clinic/Lab	Self-Selected 'Comfortable' Speed	Short walk	PD	1	Sig. Assoc.	RQ1	73.2	Moderate	PeerReview	Peer-reviewed/Journal article
661	1830	1830	Stance Time Variability	Variability	Instrumented Walkway	Clinic/Lab	Self-Selected 'Comfortable' Speed	Short walk	PD	0	No Assoc.	RQ1	73.2	Moderate	PeerReview	Peer-reviewed/Journal article
662	1830	1830	Step/Stride Length Variability	Variability	Instrumented Walkway	Clinic/Lab	Self-Selected 'Comfortable' Speed	Short walk	PD	1	Sig. Assoc.	RQ1	73.2	Moderate	PeerReview	Peer-reviewed/Journal article
663	1830	1830	Step/Stride Time Variability	Variability	Instrumented Walkway	Clinic/Lab	Self-Selected 'Comfortable' Speed	Short walk	PD	1	Sig. Assoc.	RQ1	73.2	Moderate	PeerReview	Peer-reviewed/Journal article
664	1835	1835	Step/Stride Length	Pace	Video/Optometric	Clinic/Lab	Self-Selected 'Comfortable' Speed	Short walk	PD	1	Sig. Assoc.	RQ1	66.4954545454545	Mild	PeerReview	Peer-reviewed/Journal article
665	1835	1835	Step/Stride Time	Rhythm	Video/Optometric	Clinic/Lab	Self-Selected 'Comfortable' Speed	Short walk	PD	1	Sig. Assoc.	RQ1	66.4954545454545	Mild	PeerReview	Peer-reviewed/Journal article
666	1835	1835	Stance Time	Rhythm	Video/Optometric	Clinic/Lab	Self-Selected 'Comfortable' Speed	Short walk	PD	1	Sig. Assoc.	RQ1	66.4954545454545	Mild	PeerReview	Peer-reviewed/Journal article
667	1835	1835	Swing Time	Phases	Video/Optometric	Clinic/Lab	Self-Selected 'Comfortable' Speed	Short walk	PD	1	Sig. Assoc.	RQ1	66.4954545454545	Mild	PeerReview	Peer-reviewed/Journal article
668	1835	1835	Cadence	Rhythm	Video/Optometric	Clinic/Lab	Self-Selected 'Comfortable' Speed	Short walk	PD	1	Sig. Assoc.	RQ1	66.4954545454545	Mild	PeerReview	Peer-reviewed/Journal article
669	1835	1835	Step Width	Base of Support	Video/Optometric	Clinic/Lab	Self-Selected 'Comfortable' Speed	Short walk	PD	1	Sig. Assoc.	RQ1	66.4954545454545	Mild	PeerReview	Peer-reviewed/Journal article
670	1835	1835	Stance Time	Phases	Video/Optometric	Clinic/Lab	Self-Selected 'Comfortable' Speed	Short walk	PD	0	Non-Sig. Trend	RQ1	66.4954545454545	Mild	PeerReview	Peer-reviewed/Journal article
671	1835	1835	Step/Stride Length	Pace	Video/Optometric	Clinic/Lab	Self-Selected 'Comfortable' Speed	Short walk	PD	1	Sig. Assoc.	RQ1	66.4954545454545	Mild	PeerReview	Peer-reviewed/Journal article
672	1835	1835	Gait Speed	Pace	Video/Optometric	Clinic/Lab	Self-Selected 'Comfortable' Speed	Short walk	PD	1	Sig. Assoc.	RQ1	66.4954545454545	Mild	PeerReview	Peer-reviewed/Journal article
673	1835	1835	Swing Time	Rhythm	Video/Optometric	Clinic/Lab	Self-Selected 'Comfortable' Speed	Short walk	PD	1	Sig. Assoc.	RQ1	66.4954545454545	Mild	PeerReview	Peer-reviewed/Journal article
674	1844	327	Step/Stride Speed Variability	Variability	Instrumented Walkway	Clinic/Lab	Self-Selected 'Comfortable' Speed	Short walk	PD	0	No Assoc.	RQ1	66.9	Mild	PeerReview	Peer-reviewed/Journal article
675	1844	327	Asymmetry Measures	Asymmetry	Instrumented Walkway	Clinic/Lab	Self-Selected 'Comfortable' Speed	Short walk	PD	1	Sig. Assoc.	RQ1	66.9	Mild	PeerReview	Peer-reviewed/Journal article
676	1844	327	Asymmetry Measures	Asymmetry	Instrumented Walkway	Clinic/Lab	Self-Selected 'Comfortable' Speed	Short walk	PD	1	Sig. Assoc.	RQ1	66.9	Mild	PeerReview	Peer-reviewed/Journal article
677	1844	327	Step Width Variability	Variability	Instrumented Walkway	Clinic/Lab	Self-Selected 'Comfortable' Speed	Short walk	PD	1	Sig. Assoc.	RQ1	66.9	Mild	PeerReview	Peer-reviewed/Journal article
678	1844	327	Step/Stride Time	Rhythm	Instrumented Walkway	Clinic/Lab	Self-Selected 'Comfortable' Speed	Short walk	PD	1	Sig. Assoc.	RQ1	66.9	Mild	PeerReview	Peer-reviewed/Journal article
679	1844	327	Asymmetry Measures	Asymmetry	Instrumented Walkway	Clinic/Lab	Self-Selected 'Comfortable' Speed	Short walk	PD	0	No Assoc.	RQ1	66.9	Mild	PeerReview	Peer-reviewed/Journal article
680	1844	327	Step/Stride Speed Variability	Variability	Instrumented Walkway	Clinic/Lab	Self-Selected 'Comfortable' Speed	Short walk	PD	0	No Assoc.	RQ1	66.9	Mild	PeerReview	Peer-reviewed/Journal article
681	1844	327	Gait Speed	Pace	Instrumented Walkway	Clinic/Lab	Self-Selected 'Comfortable' Speed	Short walk	PD	1	Sig. Assoc.	RQ1	66.9	Mild	PeerReview	Peer-reviewed/Journal article
682	1844	327	Stance Time Variability	Variability	Instrumented Walkway	Clinic/Lab	Self-Selected 'Comfortable' Speed	Short walk	PD	1	Sig. Assoc.	RQ1	66.9	Mild	PeerReview	Peer-reviewed/Journal article
683	1844	327	Step/Stride Time Variability	Variability	Instrumented Walkway	Clinic/Lab	Self-Selected 'Comfortable' Speed	Short walk	PD	0	No Assoc.	RQ1	66.9	Mild	PeerReview	Peer-reviewed/Journal article
684	1844	327	Stance Time	Rhythm	Instrumented Walkway	Clinic/Lab	Self-Selected 'Comfortable' Speed	Short walk	PD	1	Sig. Assoc.	RQ1	66.9	Mild	PeerReview	Peer-reviewed/Journal article
685	1844	327	Step/Stride Length	Pace	Instrumented Walkway	Clinic/Lab	Self-Selected 'Comfortable' Speed	Short walk	PD	1	Sig. Assoc.	RQ1	66.9	Mild	PeerReview	Peer-reviewed/Journal article
686	1844	327	Step Width Variability	Variability	Instrumented Walkway	Clinic/Lab	Self-Selected 'Comfortable' Speed	Short walk	PD	1	Sig. Assoc.	RQ1	66.9	Mild	PeerReview	Peer-reviewed/Journal article
687	1844	327	Swing Time Variability	Variability	Instrumented Walkway	Clinic/Lab	Self-Selected 'Comfortable' Speed	Short walk	PD	1	Sig. Assoc.	RQ1	66.9	Mild	PeerReview	Peer-reviewed/Journal article
688	1844	327	Stance Time	Rhythm	Instrumented Walkway	Clinic/Lab	Self-Selected 'Comfortable' Speed	Short walk	PD	1	Sig. Assoc.	RQ1	66.9	Mild	PeerReview	Peer-reviewed/Journal article
689	1844	327	Step/Stride Length Variability	Variability	Instrumented Walkway	Clinic/Lab	Self-Selected 'Comfortable' Speed	Short walk	PD	0	No Assoc.	RQ1	66.9	Mild	PeerReview	Peer-reviewed/Journal article
690	1844	327	Swing Time	Rhythm	Instrumented Walkway	Clinic/Lab	Self-Selected 'Comfortable' Speed	Short walk	PD	0	No Assoc.	RQ1	66.9	Mild	PeerReview	Peer-reviewed/Journal article
691	1844	327	Step/Stride Time	Rhythm	Instrumented Walkway	Clinic/Lab	Self-Selected 'Comfortable' Speed	Short walk	PD	0	No Assoc.	RQ1	66.9	Mild	PeerReview	Peer-reviewed/Journal article
692	1844	327	Step/Stride Time Variability	Variability	Instrumented Walkway	Clinic/Lab	Self-Selected 'Comfortable' Speed	Short walk	PD	1	Sig. Assoc.	RQ1	66.9	Mild	PeerReview	Peer-reviewed/Journal article
693	1844	327	Swing Time	Rhythm	Instrumented Walkway	Clinic/Lab	Self-Selected 'Comfortable' Speed	Short walk	PD	0	No Assoc.	RQ1	66.9	Mild	PeerReview	Peer-reviewed/Journal article
694	1844	327	Asymmetry Measures	Asymmetry	Instrumented Walkway	Clinic/Lab	Self-Selected 'Comfortable' Speed	Short walk	PD	0	No Assoc.	RQ1	66.9	Mild	PeerReview	Peer-reviewed/Journal article
695	1844	327	Asymmetry Measures	Asymmetry	Instrumented Walkway	Clinic/Lab	Self-Selected 'Comfortable' Speed	Short walk	PD	0	No Assoc.	RQ1	66.9	Mild	PeerReview	Peer-reviewed/Journal article
696	1844	327	Step Width	Base of Support	Instrumented Walkway	Clinic/Lab	Self-Selected 'Comfortable' Speed	Short walk	PD	0	No Assoc.	RQ1	66.9	Mild	PeerReview	Peer-reviewed/Journal article
697	1844	327	Gait Speed	Pace	Instrumented Walkway	Clinic/Lab	Self-Selected 'Comfortable' Speed	Short walk	PD	1	Sig. Assoc.	RQ1	66.9	Mild	PeerReview	Peer-reviewed/Journal article
698	1844	327	Asymmetry Measures	Asymmetry	Instrumented Walkway	Clinic/Lab	Self-Selected 'Comfortable' Speed	Short walk	PD	1	Sig. Assoc.	RQ1	66.9	Mild	PeerReview	Peer-reviewed/Journal article
699	1844	327	Stance Time Variability	Variability	Instrumented Walkway	Clinic/Lab	Self-Selected 'Comfortable' Speed	Short walk	PD	1	Sig. Assoc.	RQ1	66.9	Mild	PeerReview	Peer-reviewed/Journal article
700	1844	327	Step Width	Base of Support	Instrumented Walkway	Clinic/Lab	Self-Selected 'Comfortable' Speed	Short walk	PD	0	No Assoc.	RQ1	66.9	Mild	PeerReview	Peer-reviewed/Journal article
701	1844	327	Step/Stride Length Variability	Variability	Instrumented Walkway	Clinic/Lab	Self-Selected 'Comfortable' Speed	Short walk	PD	1	Sig. Assoc.	RQ1	66.9	Mild	PeerReview	Peer-reviewed/Journal article
702	1844	327	Asymmetry Measures	Asymmetry	Instrumented Walkway	Clinic/Lab	Self-Selected 'Comfortable' Speed	Short walk	PD	1	Sig. Assoc.	RQ1	66.9	Mild	PeerReview	Peer-reviewed/Journal article
703	1844	327	Asymmetry Measures	Asymmetry	Instrumented Walkway	Clinic/Lab	Self-Selected 'Comfortable' Speed	Short walk	PD	1	Sig. Assoc.	RQ1	66.9	Mild	PeerReview	Peer-reviewed/Journal article
704	1844	327	Swing Time Variability	Variability	Instrumented Walkway	Clinic/Lab	Self-Selected 'Comfortable' Speed	Short walk	PD	0	No Assoc.	RQ1	66.9	Mild	PeerReview	Peer-reviewed/Journal article
705	1844	327	Step/Stride Length	Pace	Instrumented Walkway	Clinic/Lab	Self-Selected 'Comfortable' Speed	Short walk	PD	1	Sig. Assoc.	RQ1	66.9	Mild	PeerReview	Peer-reviewed/Journal article
706	1846	1846	Gait Speed	Pace	Uninstrumented clinical test (Gait speed)	Clinic/Lab	Self-Selected 'Comfortable' Speed	Short walk	PD	1	Sig. Assoc.	RQ1	62.12	Moderate	PeerReview	Peer-reviewed/Journal article
707	1854	1854	Gait Speed	Pace	Wearable Sensor (Hip/Waist)	Clinic/Lab	Self-Selected 'Comfortable' Speed	Short walk	PD	1	Sig. Assoc.	RQ1	67.2	Mild	PeerReview	Peer-reviewed/Journal article
708	1867	1867	Step/Stride Length	Pace	Video/Optometric	Clinic/Lab	Self-Selected 'Comfortable' Speed	Longer walk	PD	1	Sig. Assoc.	RQ1	66.5	Mild	PeerReview	Peer-reviewed/Journal article
709	1867	1867	Gait Speed	Pace	Video/Optometric	Clinic/Lab	Self-Selected 'Comfortable' Speed	Longer walk	PD	0	Non-Sig. Trend	RQ1	66.5	Mild	PeerReview	Peer-reviewed/Journal article
710	1867	1867	Cadence	Rhythm	Video/Optometric	Clinic/Lab	Self-Selected 'Comfortable' Speed	Longer walk	PD	1	Sig. Assoc.	RQ1	66.5	Mild	PeerReview	Peer-reviewed/Journal article
711	1867	1867	Step/Stride Length Variability	Variability	Video/Optometric	Clinic/Lab	Self-Selected 'Comfortable' Speed	Longer walk	PD	0	No Assoc.	RQ1	66.5	Mild	PeerReview	Peer-reviewed/Journal article
712	1867	1867	Step/Stride Time Variability	Variability	Video/Optometric	Clinic/Lab	Self-Selected 'Comfortable' Speed	Longer walk	PD	0	No Assoc.	RQ1	66.5	Mild	PeerReview	Peer-reviewed/Journal article
713	1867	1867	Step/Stride Time	Rhythm	Video/Optometric	Clinic/Lab	Self-Selected 'Comfortable' Speed	Longer walk	PD	1	Sig. Assoc.	RQ1	66.5	Mild	PeerReview	Peer-reviewed/Journal article
714	1870	1870	Step/Stride Length Variability	Variability	Wearable Sensor (Other/mixed locations)	Clinic/Lab	Self-Selected 'Comfortable' Speed	Longer walk	PD	0	No Assoc.	RQ1	62.2	Moderate	PeerReview	Peer-reviewed/Journal article
715	1870	1870	Step/Stride Length	Pace	Wearable Sensor (Other/mixed locations)	Clinic/Lab	Self-Selected 'Comfortable' Speed	Longer walk	PD	1	Sig. Assoc.	RQ1	62.2	Moderate	PeerReview	Peer-reviewed/Journal article
716	1870	1870	Cadence	Rhythm	Wearable Sensor (Other/mixed locations)	Clinic/Lab	Self-Selected 'Comfortable' Speed	Longer walk	PD	0	No Assoc.	RQ1	62.2	Moderate	PeerReview	Peer-reviewed/Journal article
717	1906	1906	Gait Speed	Pace	Wearable Sensor (Other/mixed locations)	Clinic/Lab	Self-Selected 'Comfortable' Speed	Short walk	PD	1	Sig. Assoc.	RQ1	60	Moderate	PeerReview	Peer-reviewed/Journal article
718	1906	1906	Gait Speed	Pace	Wearable Sensor (Hip/Waist)	Clinic/Lab	Top Speed	Short walk	PD	1	Sig. Assoc.	RQ1	60	Moderate	PeerReview	Peer-reviewed/Journal article
719	1925	1925	Step/Stride Length	Pace	Wearable Sensor (Other/mixed locations)	Clinic/Lab	Set speed (Treadmill)	Longer walk	PD	1	Sig. Assoc.	RQ1	69.3	Moderate	PeerReview	Peer-reviewed/Journal article
720	1925	1925	Step/Stride Time Variability	Variability	Wearable Sensor (Other/mixed locations)	Clinic/Lab	Set speed (Treadmill)	Longer walk	PD	0	No Assoc.	RQ1	69.3	Moderate	PeerReview	Peer-reviewed/Journal article
721	1925	1925	Cadence	Rhythm	Wearable Sensor (Other/mixed locations)	Clinic/Lab	Set speed (Treadmill)	Longer walk	PD	0	No Assoc.	RQ1	69.3	Moderate	PeerReview	Peer-reviewed/Journal article
722	1927	327	Step Width	Base of Support	Instrumented Walkway	Clinic/Lab	Self-Selected 'Comfortable' Speed	Longer walk	PD	0	No Assoc.	RQ1	68.5	Moderate	PeerReview	Peer-reviewed/Journal article
723	1927	327	Step/Stride Length	Pace	Instrumented Walkway	Clinic/Lab	Self-Selected 'Comfortable' Speed	Longer walk	PD	1	Sig. Assoc.	RQ1	68.5	Moderate	PeerReview	Peer-reviewed/Journal article
724	1927	327	Gait Speed	Pace	Instrumented Walkway	Clinic/Lab	Self-Selected 'Comfortable' Speed	Longer walk	PD	1	Sig. Assoc.	RQ1	68.5	Moderate	PeerReview	Peer-reviewed/Journal article
725	1927	327	Step/Stride Time	Rhythm	Instrumented Walkway	Clinic/Lab	Self-Selected 'Comfortable' Speed	Longer walk	PD	0	No Assoc.	RQ1	68.5	Moderate	PeerReview	Peer-reviewed/Journal article
726	1927	327	Cadence	Rhythm	Instrumented Walkway	Clinic/Lab	Self-Selected 'Comfortable' Speed	Longer walk	PD	0	No Assoc.	RQ1	68.5	Moderate	PeerReview	Peer-reviewed/Journal article
727	1932	1932	Gait Speed	Pace	Instrumented Walkway	Clinic/Lab	Self-Selected 'Comfortable' Speed	Short walk	PD	0	No Assoc.	RQ1	58.6	NA	PeerReview	Peer-reviewed/Journal article
728	1932	1932	Step/Stride Length	Pace	Instrumented Walkway	Clinic/Lab	Self-Selected 'Comfortable' Speed	Short walk	PD	1	Sig. Assoc.	RQ1	58.6	NA	PeerReview	Peer-reviewed/Journal article
729	1932	1932	Gait Speed	Pace	Instrumented Walkway	Clinic/Lab	Top Speed	Short walk	PD	1	Sig. Assoc.	RQ1	58.6	NA	PeerReview	Peer-reviewed/Journal article
730	1932	1932	Double Support Time	Phases	Instrumented Walkway	Clinic/Lab	Top Speed	Short walk	PD	1	Sig. Assoc.	RQ1	58.6	NA	PeerReview	Peer-reviewed/Journal article
731	1932	1932	Double Support Time	Phases	Instrumented Walkway	Clinic/Lab	Top Speed	Short walk	PD	1	Sig. Assoc.	RQ1	58.6	NA	PeerReview	Peer-reviewed/Journal article
732	1932	1932	Double Support Time	Phases	Instrumented Walkway	Clinic/Lab	Self-Selected 'Comfortable' Speed	Short walk	PD	1	Sig. Assoc.	RQ1	58.6	NA	PeerReview	Peer-reviewed/Journal article
733	1932	1932	Double Support Time	Phases	Instrumented Walkway	Clinic/Lab	Self-Selected 'Comfortable' Speed	Short walk	PD	0	No Assoc.	RQ1	58.6	NA	PeerReview	Peer-reviewed/Journal article
734	1932	1932	Step/Stride Length	Pace	Instrumented Walkway	Clinic/Lab	Self-Selected 'Comfortable' Speed	Short walk	PD	0	No Assoc.	RQ1	58.6	NA	PeerReview	Peer-reviewed/Journal article
735	1932	1932	Step/Stride Length	Pace	Instrumented Walkway	Clinic/Lab	Top Speed	Short walk	PD	0	No Assoc.	RQ1	58.6	NA	PeerReview	Peer-reviewed/Journal article
736	1932	1932	Gait Speed	Pace	Instrumented Walkway	Clinic/Lab	Self-Selected 'Comfortable' Speed	Short walk	PD	1	Sig. Assoc.	RQ1	58.6	NA	PeerReview	Peer-reviewed/Journal article
737	1932	1932	Step/Stride Length	Pace	Instrumented Walkway	Clinic/Lab	Top Speed	Short walk	PD	1	Sig. Assoc.	RQ1	58.6	NA	PeerReview	Peer-reviewed/Journal article
738	1932	1932	Cadence	Rhythm	Instrumented Walkway	Clinic/Lab	Top Speed	Short walk	PD	1	Sig. Assoc.	RQ1	58.6	NA	PeerReview	Peer-reviewed/Journal article
739	1932	1932	Gait Speed	Pace	Instrumented Walkway	Clinic/Lab	Top Speed	Short walk	PD	1	Sig. Assoc.	RQ1	58.6	NA	PeerReview	Peer-reviewed/Journal article
740	1932	1932	Cadence	Rhythm	Instrumented Walkway	Clinic/Lab	Self-Selected 'Comfortable' Speed	Short walk	PD	0	No Assoc.	RQ1	58.6	NA	PeerReview	Peer-reviewed/Journal article
741	1932	1932	Cadence	Rhythm	Instrumented Walkway	Clinic/Lab	Top Speed	Short walk	PD	1	Sig. Assoc.	RQ1	58.6	NA	PeerReview	Peer-reviewed/Journal article
742	1932	1932	Cadence	Rhythm	Instrumented Walkway	Clinic/Lab	Self-Selected 'Comfortable' Speed	Short walk	PD	1	Sig. Assoc.	RQ1	58.6	NA	PeerReview	Peer-reviewed/Journal article
743	1948	1948	Step/Stride Length	Pace	Video/Optometric	Clinic/Lab	Self-Selected 'Comfortable' Speed	Short walk	PD	1	Sig. Assoc.	RQ1	72	Moderate	PeerReview	Peer-reviewed/Journal article
744	1948	1948	Gait Speed	Pace	Video/Optometric	Clinic/Lab	Self-Selected 'Comfortable' Speed	Short walk	PD	1	Sig. Assoc.	RQ1	72	Moderate	PeerReview	Peer-reviewed/Journal article
745	1948	1948	Step Width	Base of Support	Video/Optometric	Clinic/Lab	Self-Selected 'Comfortable' Speed	Short walk	PD	0	No Assoc.	RQ1	72	Moderate	PeerReview	Peer-reviewed/Journal article
746	1955	1955	Daily Step Count	Volume	Wearable Sensor (Hip/Waist)	Clinic/Lab	Self-Selected 'Comfortable' Speed	Short walk	PD	0	No Assoc.	RQ1	66	Moderate	PeerReview	Peer-reviewed/Journal article
747	1955	1955	Gait Speed	Pace	Uninstrumented clinical test (Gait speed)	Clinic/Lab	Self-Selected 'Comfortable' Speed	Short walk	PD	1	Sig. Assoc.	RQ1	66	Moderate	PeerReview	Peer-reviewed/Journal article
748	1976	1976	Step/Stride Time Variability	Variability	Wearable Sensor (Other/mixed locations)	Clinic/Lab	Self-Selected 'Comfortable' Speed	Short walk	PD	0	No Assoc.	RQ1	60	Moderate	PeerReview	Peer-reviewed/Journal article
749	1976	1976	Step/Stride Length	Pace	Wearable Sensor (Other/mixed locations)	Clinic/Lab	Self-Selected 'Comfortable' Speed	Short walk	PD	1	Sig. Assoc.	RQ1	60	Moderate	PeerReview	Peer-reviewed/Journal article
750	1976	1976	Cadence	Rhythm	Wearable Sensor (Other/mixed locations)	Clinic/Lab	Self-Selected 'Comfortable' Speed	Short walk	PD	0	No Assoc.	RQ1	60	Moderate	PeerReview	Peer-reviewed/Journal article
751	2000	2000	Gait Speed	Pace	Video/Optometric	Clinic/Lab	Self-Selected 'Comfortable' Speed	Short walk	PD	1	Sig. Assoc.	RQ1	68.1	Mild	PeerReview	Peer-reviewed/Journal article
752	2000	2000	Step Width	Base of Support	Video/Optometric	Clinic/Lab	Self-Selected 'Comfortable' Speed	Short walk	PD	0	No Assoc.	RQ1	68.1	Mild	PeerReview	Peer-reviewed/Journal article
753	2000	2000	Cadence	Rhythm	Video/Optometric	Clinic/Lab	Self-Selected 'Comfortable' Speed	Short walk	PD	0	No Assoc.	RQ1	68.1	Mild	PeerReview	Peer-reviewed/Journal article
754	2000	2000	Step/Stride Length	Pace	Video/Optometric	Clinic/Lab	Self-Selected 'Comfortable' Speed	Short walk	PD	1	Sig. Assoc.	RQ1	68.1	Mild	PeerReview	Peer-reviewed/Journal article
755	2055	2055	Step/Stride Time Variability	Variability	Wearable Sensor (Other/mixed locations)	Clinic/Lab	Self-Selected 'Comfortable' Speed	Longer walk	PD	0	Non-Sig. Trend	RQ1	71.31	Mild	PeerReview	Peer-reviewed/Journal article
756	2055	2055	Step/Stride Time	Rhythm	Wearable Sensor (Other/mixed locations)	Clinic/Lab	Self-Selected 'Comfortable' Speed	Longer walk	PD	0	No Assoc.	RQ1	71.31	Mild	PeerReview	Peer-reviewed/Journal article
757	2073	2073	Gait Speed	Pace	Wearable Sensor (Other/mixed locations)	Clinic/Lab	Self-Selected 'Comfortable' Speed	Short walk	PD	1	Sig. Assoc.	RQ1	62	Moderate	PeerReview	Peer-reviewed/Journal article
758	2073	2073	Step/Stride Time Variability	Variability	Wearable Sensor (Other/mixed locations)	Clinic/Lab	Self-Selected 'Comfortable' Speed	Short walk	PD	1	Sig. Assoc.	RQ1	62	Moderate	PeerReview	Peer-reviewed/Journal article
759	2073	2073	Cadence	Rhythm	Wearable Sensor (Other/mixed locations)	Clinic/Lab	Self-Selected 'Comfortable' Speed	Short walk	PD	0	No Assoc.	RQ1	62	Moderate	PeerReview	Peer-reviewed/Journal article
760	2073	2073	Step/Stride Length	Pace	Wearable Sensor (Other/mixed locations)	Clinic/Lab	Self-Selected 'Comfortable' Speed	Short walk	PD	1	Sig. Assoc.	RQ1	62	Moderate	PeerReview	Peer-reviewed/Journal article
761	2081	2081	Step/Stride Time Variability	Variability	Wearable Sensor (Hip/Waist)	Clinic/Lab	Self-Selected 'Comfortable' Speed	Longer walk	PD	1	Sig. Assoc.	RQ1	65.3	Moderate	PeerReview	Peer-reviewed/Journal article
762	2081	2081	Gait Speed	Pace	Wearable Sensor (Hip/Waist)	Clinic/Lab	Self-Selected 'Comfortable' Speed	Longer walk	PD	1	Sig. Assoc.	RQ1	65.3	Moderate	PeerReview	Peer-reviewed/Journal article
763	2081	2081	Step/Stride Length	Pace	Wearable Sensor (Hip/Waist)	Clinic/Lab	Self-Selected 'Comfortable' Speed	Longer walk	PD	1	Sig. Assoc.	RQ1	65.3	Moderate	PeerReview	Peer-reviewed/Journal article
764	2081	2081	Cadence	Rhythm	Wearable Sensor (Hip/Waist)	Clinic/Lab	Self-Selected 'Comfortable' Speed	Longer walk	PD	0	No Assoc.	RQ1	65.3	Moderate	PeerReview	Peer-reviewed/Journal article
765	2097	2097	Daily Step Count	Volume	Wearable Sensor (Hip/Waist)	Home/Real World	Real-world walking	Real-world walking	PD	0	No Assoc.	RQ1	62.9	NA	PeerReview	Peer-reviewed/Journal article
766	2097	2097	Gait Speed	Pace	Uninstrumented clinical test (Gait speed)	Clinic/Lab	Self-Selected 'Comfortable' Speed	Short walk	PD	0	No Assoc.	RQ1	62.9	NA	PeerReview	Peer-reviewed/Journal article
767	2114	2114	Gait Speed	Pace	Wearable Sensor (Other/mixed locations)	Clinic/Lab	Self-Selected 'Comfortable' Speed	Short walk	PD	1	Sig. Assoc.	RQ1	70.3	Moderate	PeerReview	Peer-reviewed/Journal article
768	2114	2114	Step/Stride Length	Pace	Wearable Sensor (Other/mixed locations)	Clinic/Lab	Self-Selected 'Comfortable' Speed	Short walk	PD	1	Sig. Assoc.	RQ1	70.8454545454545	Moderate	PeerReview	Peer-reviewed/Journal article
769	2114	2114	Cadence	Rhythm	Wearable Sensor (Other/mixed locations)	Clinic/Lab	Self-Selected 'Comfortable' Speed	Short walk	PD	1	Sig. Assoc.	RQ1	70.3	Moderate	PeerReview	Peer-reviewed/Journal article
770	2114	2114	Step/Stride Time	Rhythm	Wearable Sensor (Other/mixed locations)	Clinic/Lab	Self-Selected 'Comfortable' Speed	Short walk	PD	0	No Assoc.	RQ1	70.8454545454545	Moderate	PeerReview	Peer-reviewed/Journal article
771	2114	2114	Gait Speed	Pace	Wearable Sensor (Other/mixed locations)	Clinic/Lab	Self-Selected 'Comfortable' Speed	Short walk	PD	1	Sig. Assoc.	RQ1	70.8454545454545	Moderate	PeerReview	Peer-reviewed/Journal article
772	2114	2114	Cadence	Rhythm	Wearable Sensor (Other/mixed locations)	Clinic/Lab	Self-Selected 'Comfortable' Speed	Short walk	PD	0	No Assoc.	RQ1	70.8454545454545	Moderate	PeerReview	Peer-reviewed/Journal article
773	2114	2114	Cadence	Rhythm	Wearable Sensor (Other/mixed locations)	Clinic/Lab	Self-Selected 'Comfortable' Speed	Short walk	PD	0	No Assoc.	RQ1	70.8454545454545	Moderate	PeerReview	Peer-reviewed/Journal article
774	2114	2114	Cadence	Rhythm	Wearable Sensor (Other/mixed locations)	Clinic/Lab	Self-Selected 'Comfortable' Speed	Short walk	PD	0	No Assoc.	RQ1	70.3	Moderate	PeerReview	Peer-reviewed/Journal article
775	2114	2114	Gait Speed	Pace	Wearable Sensor (Other/mixed locations)	Clinic/Lab	Self-Selected 'Comfortable' Speed	Short walk	PD	1	Sig. Assoc.	RQ1	70.3	Moderate	PeerReview	Peer-reviewed/Journal article
776	2114	2114	Step/Stride Length	Pace	Wearable Sensor (Other/mixed locations)	Clinic/Lab	Self-Selected 'Comfortable' Speed	Short walk	PD	1	Sig. Assoc.	RQ1	70.3	Moderate	PeerReview	Peer-reviewed/Journal article
777	2114	2114	Gait Speed	Pace	Wearable Sensor (Other/mixed locations)	Clinic/Lab	Self-Selected 'Comfortable' Speed	Short walk	PD	1	Sig. Assoc.	RQ1	70.8454545454545	Moderate	PeerReview	Peer-reviewed/Journal article
778	2114	2114	Step/Stride Length	Pace	Wearable Sensor (Other/mixed locations)	Clinic/Lab	Self-Selected 'Comfortable' Speed	Short walk	PD	1	Sig. Assoc.	RQ1	70.8454545454545	Moderate	PeerReview	Peer-reviewed/Journal article
779	2114	2114	Step/Stride Time	Rhythm	Wearable Sensor (Other/mixed locations)	Clinic/Lab	Self-Selected 'Comfortable' Speed	Short walk	PD	0	No Assoc.	RQ1	70.3	Moderate	PeerReview	Peer-reviewed/Journal article
780	2114	2114	Step/Stride Length	Pace	Wearable Sensor (Other/mixed locations)	Clinic/Lab	Self-Selected 'Comfortable' Speed	Short walk	PD	1	Sig. Assoc.	RQ1	70.3	Moderate	PeerReview	Peer-reviewed/Journal article
781	2114	2114	Step/Stride Time	Rhythm	Wearable Sensor (Other/mixed locations)	Clinic/Lab	Self-Selected 'Comfortable' Speed	Short walk	PD	0	No Assoc.	RQ1	70.8454545454545	Moderate	PeerReview	Peer-reviewed/Journal article
782	2114	2114	Step/Stride Time	Rhythm	Wearable Sensor (Other/mixed locations)	Clinic/Lab	Self-Selected 'Comfortable' Speed	Short walk	PD	0	No Assoc.	RQ1	70.3	Moderate	PeerReview	Peer-reviewed/Journal article
783	2120	2120	Gait Speed	Pace	Instrumented Walkway	Clinic/Lab	Self-Selected 'Comfortable' Speed	Short walk	PD	0	No Assoc.	RQ1	67.2702702702703	Moderate	PeerReview	Peer-reviewed/Journal article
784	2120	2120	Gait Speed	Pace	Instrumented Walkway	Clinic/Lab	Self-Selected 'Comfortable' Speed	Short walk	PD	0	No Assoc.	RQ1	67.2702702702703	Moderate	PeerReview	Peer-reviewed/Journal article
785	2154	2154	Step/Stride Length	Pace	Instrumented Walkway	Clinic/Lab	Self-Selected 'Comfortable' Speed	Short walk	PD	0	No Assoc.	RQ1	59	Moderate	PeerReview	Peer-reviewed/Journal article
786	2154	2154	Step Width Variability	Variability	Instrumented Walkway	Clinic/Lab	Self-Selected 'Comfortable' Speed	Short walk	PD	0	No Assoc.	RQ1	59	Moderate	PeerReview	Peer-reviewed/Journal article
787	2154	2154	Gait Speed	Pace	Instrumented Walkway	Clinic/Lab	Self-Selected 'Comfortable' Speed	Short walk	PD	0	No Assoc.	RQ1	59	Moderate	PeerReview	Peer-reviewed/Journal article
788	2154	2154	Double Support Time	Rhythm	Instrumented Walkway	Clinic/Lab	Self-Selected 'Comfortable' Speed	Short walk	PD	0	No Assoc.	RQ1	59	Moderate	PeerReview	Peer-reviewed/Journal article
789	2154	2154	Single Support Time	Rhythm	Instrumented Walkway	Clinic/Lab	Self-Selected 'Comfortable' Speed	Short walk	PD	0	No Assoc.	RQ1	59	Moderate	PeerReview	Peer-reviewed/Journal article
790	2154	2154	Cadence	Rhythm	Instrumented Walkway	Clinic/Lab	Self-Selected 'Comfortable' Speed	Short walk	PD	0	No Assoc.	RQ1	59	Moderate	PeerReview	Peer-reviewed/Journal article
791	2154	2154	Double Support Time Variability	Variability	Instrumented Walkway	Clinic/Lab	Self-Selected 'Comfortable' Speed	Short walk	PD	0	No Assoc.	RQ1	59	Moderate	PeerReview	Peer-reviewed/Journal article
792	2154	2154	Step/Stride Length Variability	Variability	Instrumented Walkway	Clinic/Lab	Self-Selected 'Comfortable' Speed	Short walk	PD	0	No Assoc.	RQ1	59	Moderate	PeerReview	Peer-reviewed/Journal article
793	2154	2154	Step Width	Base of Support	Instrumented Walkway	Clinic/Lab	Self-Selected 'Comfortable' Speed	Short walk	PD	0	No Assoc.	RQ1	59	Moderate	PeerReview	Peer-reviewed/Journal article
794	2182	399	Gait Speed	Pace	Instrumented Walkway	Clinic/Lab	Self-Selected 'Comfortable' Speed	Short walk	PD	1	Sig. Assoc.	RQ1	72.6	Mild	PeerReview	Peer-reviewed/Journal article
795	2182	399	Gait Speed	Pace	Instrumented Walkway	Clinic/Lab	Self-Selected 'Comfortable' Speed	Short walk	PD	1	Sig. Assoc.	RQ1	72.6	Mild	PeerReview	Peer-reviewed/Journal article
796	2539	2539	Step/Stride Time Variability	Variability	Wearable Sensor (Hip/Waist)	Clinic/Lab	Self-Selected 'Comfortable' Speed	Short walk	PD	1	Sig. Assoc.	RQ1	64.9	Mild	PeerReview	Peer-reviewed/Journal article
797	2539	2539	Step/Stride Time Variability	Variability	Wearable Sensor (Hip/Waist)	Clinic/Lab	Self-Selected 'Comfortable' Speed	Short walk	PD	1	Sig. Assoc.	RQ1	64.9	Mild	PeerReview	Peer-reviewed/Journal article
798	2539	2539	Gait Speed	Pace	Wearable Sensor (Hip/Waist)	Clinic/Lab	Self-Selected 'Comfortable' Speed	Short walk	PD	0	No Assoc.	RQ1	64.9	Mild	PeerReview	Peer-reviewed/Journal article
799	2539	2539	Gait Speed	Pace	Wearable Sensor (Hip/Waist)	Clinic/Lab	Self-Selected 'Comfortable' Speed	Short walk	PD	0	No Assoc.	RQ1	64.9	Mild	PeerReview	Peer-reviewed/Journal article
800	2545	2545	Step/Stride Length	Pace	Video/Optometric	Clinic/Lab	Self-Selected 'Comfortable' Speed	Short walk	PD	1	Sig. Assoc.	RQ1	50.7	Mild	PeerReview	Peer-reviewed/Journal article
801	2545	2545	Double Support Time	Phases	Video/Optometric	Clinic/Lab	Self-Selected 'Comfortable' Speed	Short walk	PD	1	Sig. Assoc.	RQ1	50.7	Mild	PeerReview	Peer-reviewed/Journal article
802	2545	2545	Cadence	Rhythm	Video/Optometric	Clinic/Lab	Self-Selected 'Comfortable' Speed	Short walk	PD	0	No Assoc.	RQ1	50.7	Mild	PeerReview	Peer-reviewed/Journal article
803	2545	2545	Single Support Time	Phases	Video/Optometric	Clinic/Lab	Self-Selected 'Comfortable' Speed	Short walk	PD	0	No Assoc.	RQ1	50.7	Mild	PeerReview	Peer-reviewed/Journal article
804	2545	2545	Gait Speed	Pace	Video/Optometric	Clinic/Lab	Self-Selected 'Comfortable' Speed	Short walk	PD	1	Sig. Assoc.	RQ1	50.7	Mild	PeerReview	Peer-reviewed/Journal article
805	2545	2545	Step/Stride Time	Rhythm	Video/Optometric	Clinic/Lab	Self-Selected 'Comfortable' Speed	Short walk	PD	0	No Assoc.	RQ1	50.7	Mild	PeerReview	Peer-reviewed/Journal article
806	2545	2545	Step Width	Base of Support	Video/Optometric	Clinic/Lab	Self-Selected 'Comfortable' Speed	Short walk	PD	1	Sig. Assoc.	RQ1	50.7	Mild	PeerReview	Peer-reviewed/Journal article
807	2554	327	Step/Stride Length	Pace	Instrumented Walkway	Clinic/Lab	Self-Selected 'Comfortable' Speed	Longer walk	PD	1	Sig. Assoc.	RQ1	67.5	NA	PeerReview	Peer-reviewed/Journal article
808	2554	327	Gait Speed	Pace	Instrumented Walkway	Clinic/Lab	Self-Selected 'Comfortable' Speed	Longer walk	PD	1	Sig. Assoc.	RQ1	67.5	NA	PeerReview	Peer-reviewed/Journal article
809	2554	327	Step/Stride Length	Pace	Instrumented Walkway	Clinic/Lab	Self-Selected 'Comfortable' Speed	Longer walk	PD	1	Sig. Assoc.	RQ1	67.5	NA	PeerReview	Peer-reviewed/Journal article
810	2554	327	Step/Stride Time	Rhythm	Instrumented Walkway	Clinic/Lab	Self-Selected 'Comfortable' Speed	Longer walk	PD	1	Sig. Assoc.	RQ1	67.5	NA	PeerReview	Peer-reviewed/Journal article
811	2554	327	Step/Stride Time	Rhythm	Instrumented Walkway	Clinic/Lab	Self-Selected 'Comfortable' Speed	Longer walk	PD	1	Sig. Assoc.	RQ1	67.5	NA	PeerReview	Peer-reviewed/Journal article
812	2554	327	Gait Speed	Pace	Instrumented Walkway	Clinic/Lab	Self-Selected 'Comfortable' Speed	Longer walk	PD	1	Sig. Assoc.	RQ1	67.5	NA	PeerReview	Peer-reviewed/Journal article
813	2573	2573	Gait Speed	Pace	Wearable Sensor (Hip/Waist)	Clinic/Lab	Self-Selected 'Comfortable' Speed	Short walk	PD	1	Sig. Assoc.	RQ1	68.4	NA	PeerReview	Peer-reviewed/Journal article
814	2573	2573	Step/Stride Length	Pace	Wearable Sensor (Hip/Waist)	Clinic/Lab	Self-Selected 'Comfortable' Speed	Short walk	PD	1	Sig. Assoc.	RQ1	68.4	NA	PeerReview	Peer-reviewed/Journal article
815	2573	2573	Step/Stride Time Variability	Variability	Wearable Sensor (Hip/Waist)	Clinic/Lab	Self-Selected 'Comfortable' Speed	Short walk	PD	1	Sig. Assoc.	RQ1	68.4	NA	PeerReview	Peer-reviewed/Journal article
816	2573	2573	Cadence	Rhythm	Wearable Sensor (Hip/Waist)	Clinic/Lab	Self-Selected 'Comfortable' Speed	Short walk	PD	0	No Assoc.	RQ1	68.4	NA	PeerReview	Peer-reviewed/Journal article
817	2573	2573	Step/Stride Time	Rhythm	Wearable Sensor (Hip/Waist)	Clinic/Lab	Self-Selected 'Comfortable' Speed	Short walk	PD	1	Sig. Assoc.	RQ1	68.4	NA	PeerReview	Peer-reviewed/Journal article
818	2573	2573	Double Support Time	Phases	Wearable Sensor (Hip/Waist)	Clinic/Lab	Self-Selected 'Comfortable' Speed	Short walk	PD	1	Sig. Assoc.	RQ1	68.4	NA	PeerReview	Peer-reviewed/Journal article
819	2575	2575	Step/Stride Length	Pace	Video/Optometric	Clinic/Lab	Self-Selected 'Comfortable' Speed	Short walk	PD	1	Sig. Assoc.	RQ1	63.7	Moderate	PeerReview	Peer-reviewed/Journal article
820	2575	2575	Gait Speed	Pace	Video/Optometric	Clinic/Lab	Self-Selected 'Comfortable' Speed	Short walk	PD	1	Sig. Assoc.	RQ1	63.7	Moderate	PeerReview	Peer-reviewed/Journal article
821	2575	2575	Cadence	Rhythm	Video/Optometric	Clinic/Lab	Self-Selected 'Comfortable' Speed	Short walk	PD	0	No Assoc.	RQ1	63.7	Moderate	PeerReview	Peer-reviewed/Journal article
822	2575	2575	Double Support Time	Phases	Video/Optometric	Clinic/Lab	Self-Selected 'Comfortable' Speed	Short walk	PD	1	Sig. Assoc.	RQ1	63.7	Moderate	PeerReview	Peer-reviewed/Journal article
823	2579	2579	Step/Stride Time	Rhythm	Video/Optometric	Clinic/Lab	Self-Selected 'Comfortable' Speed	Short walk	PD	1	Sig. Assoc.	RQ1	72.15	Mild	PeerReview	Peer-reviewed/Journal article
824	2579	2579	Double Support Time	Phases	Video/Optometric	Clinic/Lab	Self-Selected 'Comfortable' Speed	Short walk	PD	1	Sig. Assoc.	RQ1	72.15	Mild	PeerReview	Peer-reviewed/Journal article
825	2579	2579	Step/Stride Length	Pace	Video/Optometric	Clinic/Lab	Self-Selected 'Comfortable' Speed	Short walk	PD	1	Sig. Assoc.	RQ1	72.15	Mild	PeerReview	Peer-reviewed/Journal article
826	2579	2579	Step Width	Base of Support	Video/Optometric	Clinic/Lab	Self-Selected 'Comfortable' Speed	Short walk	PD	1	Sig. Assoc.	RQ1	72.15	Mild	PeerReview	Peer-reviewed/Journal article
827	2579	2579	Gait Speed	Pace	Video/Optometric	Clinic/Lab	Self-Selected 'Comfortable' Speed	Short walk	PD	0	No Assoc.	RQ1	72.15	Mild	PeerReview	Peer-reviewed/Journal article
828	2594	453	Daily Walking Time	Volume	Wearable Sensor (Hip/Waist)	Home/Real World	Real-world walking	Real-world walking	PD	1	Sig. Assoc.	RQ1	72.2	NA	PeerReview	Peer-reviewed/Journal article
829	2594	453	Number of Walking Bouts	Volume	Wearable Sensor (Hip/Waist)	Home/Real World	Real-world walking	Real-world walking	PD	0	No Assoc.	RQ1	72.2	NA	PeerReview	Peer-reviewed/Journal article
830	2594	453	Walking Bout Length Variability	Variability	Wearable Sensor (Hip/Waist)	Home/Real World	Real-world walking	Real-world walking	PD	1	Sig. Assoc.	RQ1	72.2	NA	PeerReview	Peer-reviewed/Journal article
831	2594	453	Walking Bout Length	Volume	Wearable Sensor (Hip/Waist)	Home/Real World	Real-world walking	Real-world walking	PD	1	Sig. Assoc.	RQ1	72.2	NA	PeerReview	Peer-reviewed/Journal article
832	2598	327	Step/Stride Speed Variability	Variability	Wearable Sensor (Hip/Waist)	Clinic/Lab	Self-Selected 'Comfortable' Speed	Short walk	PD	0	No Assoc.	RQ1	69.1	Moderate	PeerReview	Peer-reviewed/Journal article
833	2598	327	Asymmetry Measures	Asymmetry	Wearable Sensor (Hip/Waist)	Home/Real World	Real-world walking	Real-world walking	PD	1	Sig. Assoc.	RQ1	69.1	Moderate	PeerReview	Peer-reviewed/Journal article
834	2598	327	Asymmetry Measures	Asymmetry	Wearable Sensor (Hip/Waist)	Home/Real World	Real-world walking	Real-world walking	PD	0	No Assoc.	RQ1	69.1	Moderate	PeerReview	Peer-reviewed/Journal article
835	2598	327	Swing Time	Rhythm	Wearable Sensor (Hip/Waist)	Clinic/Lab	Self-Selected 'Comfortable' Speed	Short walk	PD	0	No Assoc.	RQ1	69.1	Moderate	PeerReview	Peer-reviewed/Journal article
836	2598	327	Asymmetry Measures	Asymmetry	Wearable Sensor (Hip/Waist)	Clinic/Lab	Self-Selected 'Comfortable' Speed	Short walk	PD	0	No Assoc.	RQ1	69.1	Moderate	PeerReview	Peer-reviewed/Journal article
837	2598	327	Gait Speed	Pace	Wearable Sensor (Hip/Waist)	Home/Real World	Real-world walking	Real-world walking	PD	1	Sig. Assoc.	RQ1	69.1	Moderate	PeerReview	Peer-reviewed/Journal article
838	2598	327	Asymmetry Measures	Asymmetry	Wearable Sensor (Hip/Waist)	Clinic/Lab	Self-Selected 'Comfortable' Speed	Short walk	PD	0	No Assoc.	RQ1	69.1	Moderate	PeerReview	Peer-reviewed/Journal article
839	2598	327	Asymmetry Measures	Asymmetry	Wearable Sensor (Hip/Waist)	Home/Real World	Real-world walking	Real-world walking	PD	0	No Assoc.	RQ1	69.1	Moderate	PeerReview	Peer-reviewed/Journal article
840	2598	327	Step/Stride Length	Pace	Wearable Sensor (Hip/Waist)	Home/Real World	Real-world walking	Real-world walking	PD	1	Sig. Assoc.	RQ1	69.1	Moderate	PeerReview	Peer-reviewed/Journal article
841	2598	327	Swing Time Variability	Variability	Wearable Sensor (Hip/Waist)	Clinic/Lab	Self-Selected 'Comfortable' Speed	Short walk	PD	0	No Assoc.	RQ1	69.1	Moderate	PeerReview	Peer-reviewed/Journal article
842	2598	327	Asymmetry Measures	Asymmetry	Wearable Sensor (Hip/Waist)	Clinic/Lab	Self-Selected 'Comfortable' Speed	Short walk	PD	0	No Assoc.	RQ1	69.1	Moderate	PeerReview	Peer-reviewed/Journal article
843	2598	327	Stance Time Variability	Variability	Wearable Sensor (Hip/Waist)	Home/Real World	Real-world walking	Real-world walking	PD	1	Sig. Assoc.	RQ1	69.1	Moderate	PeerReview	Peer-reviewed/Journal article
844	2598	327	Swing Time	Rhythm	Wearable Sensor (Hip/Waist)	Home/Real World	Real-world walking	Real-world walking	PD	1	Sig. Assoc.	RQ1	69.1	Moderate	PeerReview	Peer-reviewed/Journal article
845	2598	327	Asymmetry Measures	Asymmetry	Wearable Sensor (Hip/Waist)	Clinic/Lab	Self-Selected 'Comfortable' Speed	Short walk	PD	0	No Assoc.	RQ1	69.1	Moderate	PeerReview	Peer-reviewed/Journal article
846	2598	327	Step/Stride Speed Variability	Variability	Wearable Sensor (Hip/Waist)	Home/Real World	Real-world walking	Real-world walking	PD	0	No Assoc.	RQ1	69.1	Moderate	PeerReview	Peer-reviewed/Journal article
847	2598	327	Stance Time Variability	Variability	Wearable Sensor (Hip/Waist)	Clinic/Lab	Self-Selected 'Comfortable' Speed	Short walk	PD	0	No Assoc.	RQ1	69.1	Moderate	PeerReview	Peer-reviewed/Journal article
848	2598	327	Step/Stride Time Variability	Variability	Wearable Sensor (Hip/Waist)	Clinic/Lab	Self-Selected 'Comfortable' Speed	Short walk	PD	1	Sig. Assoc.	RQ1	69.1	Moderate	PeerReview	Peer-reviewed/Journal article
849	2598	327	Gait Speed	Pace	Wearable Sensor (Hip/Waist)	Clinic/Lab	Self-Selected 'Comfortable' Speed	Short walk	PD	1	Sig. Assoc.	RQ1	69.1	Moderate	PeerReview	Peer-reviewed/Journal article
850	2598	327	Step/Stride Length Variability	Variability	Wearable Sensor (Hip/Waist)	Clinic/Lab	Self-Selected 'Comfortable' Speed	Short walk	PD	0	No Assoc.	RQ1	69.1	Moderate	PeerReview	Peer-reviewed/Journal article
851	2598	327	Step/Stride Time Variability	Variability	Wearable Sensor (Hip/Waist)	Home/Real World	Real-world walking	Real-world walking	PD	1	Sig. Assoc.	RQ1	69.1	Moderate	PeerReview	Peer-reviewed/Journal article
852	2598	327	Asymmetry Measures	Asymmetry	Wearable Sensor (Hip/Waist)	Home/Real World	Real-world walking	Real-world walking	PD	1	Sig. Assoc.	RQ1	69.1	Moderate	PeerReview	Peer-reviewed/Journal article
853	2598	327	Asymmetry Measures	Asymmetry	Wearable Sensor (Hip/Waist)	Home/Real World	Real-world walking	Real-world walking	PD	1	Sig. Assoc.	RQ1	69.1	Moderate	PeerReview	Peer-reviewed/Journal article
854	2598	327	Stance Time	Rhythm	Wearable Sensor (Hip/Waist)	Clinic/Lab	Self-Selected 'Comfortable' Speed	Short walk	PD	0	No Assoc.	RQ1	69.1	Moderate	PeerReview	Peer-reviewed/Journal article
855	2598	327	Step/Stride Time	Rhythm	Wearable Sensor (Hip/Waist)	Clinic/Lab	Self-Selected 'Comfortable' Speed	Short walk	PD	0	No Assoc.	RQ1	69.1	Moderate	PeerReview	Peer-reviewed/Journal article
856	2598	327	Step/Stride Length Variability	Variability	Wearable Sensor (Hip/Waist)	Home/Real World	Real-world walking	Real-world walking	PD	0	No Assoc.	RQ1	69.1	Moderate	PeerReview	Peer-reviewed/Journal article
857	2598	327	Stance Time	Rhythm	Wearable Sensor (Hip/Waist)	Home/Real World	Real-world walking	Real-world walking	PD	1	Sig. Assoc.	RQ1	69.1	Moderate	PeerReview	Peer-reviewed/Journal article
858	2598	327	Step/Stride Time	Rhythm	Wearable Sensor (Hip/Waist)	Home/Real World	Real-world walking	Real-world walking	PD	1	Sig. Assoc.	RQ1	69.1	Moderate	PeerReview	Peer-reviewed/Journal article
859	2598	327	Step/Stride Length	Pace	Wearable Sensor (Hip/Waist)	Clinic/Lab	Self-Selected 'Comfortable' Speed	Short walk	PD	1	Sig. Assoc.	RQ1	69.1	Moderate	PeerReview	Peer-reviewed/Journal article
860	2598	327	Swing Time Variability	Variability	Wearable Sensor (Hip/Waist)	Home/Real World	Real-world walking	Real-world walking	PD	1	Sig. Assoc.	RQ1	69.1	Moderate	PeerReview	Peer-reviewed/Journal article
861	2629	2629	Gait Speed	Pace	Instrumented Walkway	Clinic/Lab	Self-Selected 'Comfortable' Speed	Short walk	PD	1	Sig. Assoc.	RQ1	70.1	Moderate	PeerReview	Peer-reviewed/Journal article
862	2634	2634	Step/Stride Length	Pace	Video/Optometric	Clinic/Lab	Averaged value (between fast and normal trials)	Short walk	PD	0	No Assoc.	RQ1	66.3	Mild	PeerReview	Peer-reviewed/Journal article
863	2634	2634	Double Support Time	Phases	Video/Optometric	Clinic/Lab	Averaged value (between fast and normal trials)	Short walk	PD	0	No Assoc.	RQ1	66.3	Mild	PeerReview	Peer-reviewed/Journal article
864	2634	2634	Gait Speed	Pace	Video/Optometric	Clinic/Lab	Averaged value (between fast and normal trials)	Short walk	PD	0	No Assoc.	RQ1	66.3	Mild	PeerReview	Peer-reviewed/Journal article
865	2634	2634	Step/Stride Length Variability	Variability	Video/Optometric	Clinic/Lab	Averaged value (between fast and normal trials)	Short walk	PD	1	Sig. Assoc.	RQ1	66.3	Mild	PeerReview	Peer-reviewed/Journal article
866	2634	2634	Step/Stride Time Variability	Variability	Video/Optometric	Clinic/Lab	Averaged value (between fast and normal trials)	Short walk	PD	1	Sig. Assoc.	RQ1	66.3	Mild	PeerReview	Peer-reviewed/Journal article
867	2634	2634	Step/Stride Time	Rhythm	Video/Optometric	Clinic/Lab	Averaged value (between fast and normal trials)	Short walk	PD	0	No Assoc.	RQ1	66.3	Mild	PeerReview	Peer-reviewed/Journal article
868	2655	2655	Gait Speed	Pace	Wearable Sensor (Other/mixed locations)	Clinic/Lab	Self-Selected 'Comfortable' Speed	Short walk	PD	1	Sig. Assoc.	RQ1	66.6	Moderate	PeerReview	Peer-reviewed/Journal article
869	2670	2670	Step/Stride Length	Pace	Video/Optometric	Clinic/Lab	Self-Selected 'Comfortable' Speed	Short walk	PD	1	Sig. Assoc.	RQ1	68.4	Moderate	PeerReview	Peer-reviewed/Journal article
870	2670	2670	Step Width	Base of Support	Video/Optometric	Clinic/Lab	Self-Selected 'Comfortable' Speed	Short walk	PD	1	Sig. Assoc.	RQ1	68.4	Moderate	PeerReview	Peer-reviewed/Journal article
871	2684	2684	Step/Stride Length Variability	Variability	Wearable Sensor (Other/mixed locations)	Clinic/Lab	Self-Selected 'Comfortable' Speed	Short walk	PD	0	No Assoc.	RQ1	65.1	Moderate	PeerReview	Peer-reviewed/Journal article
872	2684	2684	Step/Stride Speed Variability	Variability	Wearable Sensor (Other/mixed locations)	Clinic/Lab	Self-Selected 'Comfortable' Speed	Short walk	PD	0	No Assoc.	RQ1	65.1	Moderate	PeerReview	Peer-reviewed/Journal article
873	2684	2684	Cadence	Rhythm	Wearable Sensor (Other/mixed locations)	Clinic/Lab	Self-Selected 'Comfortable' Speed	Short walk	PD	0	No Assoc.	RQ1	65.1	Moderate	PeerReview	Peer-reviewed/Journal article
874	2684	2684	Gait Speed	Pace	Wearable Sensor (Other/mixed locations)	Clinic/Lab	Self-Selected 'Comfortable' Speed	Short walk	PD	1	Sig. Assoc.	RQ1	65.1	Moderate	PeerReview	Peer-reviewed/Journal article
875	2684	2684	Step/Stride Length	Pace	Wearable Sensor (Other/mixed locations)	Clinic/Lab	Self-Selected 'Comfortable' Speed	Short walk	PD	1	Sig. Assoc.	RQ1	65.1	Moderate	PeerReview	Peer-reviewed/Journal article
876	2684	2684	Cadence Variability	Variability	Wearable Sensor (Other/mixed locations)	Clinic/Lab	Self-Selected 'Comfortable' Speed	Short walk	PD	0	No Assoc.	RQ1	65.1	Moderate	PeerReview	Peer-reviewed/Journal article
877	2750	2750	Swing Time	Phases	Video/Optometric	Clinic/Lab	Self-Selected 'Comfortable' Speed	Short walk	PD	0	No Assoc.	RQ1	59.5	Moderate	PeerReview	Peer-reviewed/Journal article
878	2750	2750	Asymmetry Measures	Asymmetry	Video/Optometric	Clinic/Lab	Self-Selected 'Comfortable' Speed	Short walk	PD	0	No Assoc.	RQ1	59.5	Moderate	PeerReview	Peer-reviewed/Journal article
879	2750	2750	Stance Time	Phases	Video/Optometric	Clinic/Lab	Self-Selected 'Comfortable' Speed	Short walk	PD	0	No Assoc.	RQ1	59.5	Moderate	PeerReview	Peer-reviewed/Journal article
880	2768	2768	Swing Time	Phases	Video/Optometric	Clinic/Lab	Self-Selected 'Comfortable' Speed	Short walk	PD	1	Sig. Assoc.	RQ1	67.23	Mild	PeerReview	Peer-reviewed/Journal article
881	2768	2768	Stance Time	Phases	Video/Optometric	Clinic/Lab	Self-Selected 'Comfortable' Speed	Short walk	PD	1	Sig. Assoc.	RQ1	67.23	Mild	PeerReview	Peer-reviewed/Journal article
882	2768	2768	Double Support Time	Phases	Video/Optometric	Clinic/Lab	Self-Selected 'Comfortable' Speed	Short walk	PD	1	Sig. Assoc.	RQ1	67.23	Mild	PeerReview	Peer-reviewed/Journal article
883	2768	2768	Gait Speed	Pace	Video/Optometric	Clinic/Lab	Self-Selected 'Comfortable' Speed	Short walk	PD	1	Sig. Assoc.	RQ1	67.23	Mild	PeerReview	Peer-reviewed/Journal article
884	2768	2768	Step/Stride Time	Rhythm	Video/Optometric	Clinic/Lab	Self-Selected 'Comfortable' Speed	Short walk	PD	1	Sig. Assoc.	RQ1	67.23	Mild	PeerReview	Peer-reviewed/Journal article
885	2768	2768	Step/Stride Length	Pace	Video/Optometric	Clinic/Lab	Self-Selected 'Comfortable' Speed	Short walk	PD	1	Sig. Assoc.	RQ1	67.23	Mild	PeerReview	Peer-reviewed/Journal article
886	2806	2806	Double Support Time	Rhythm	Video/Optometric	Clinic/Lab	Self-Selected 'Comfortable' Speed	Short walk	PD	1	Sig. Assoc.	RQ1	68.5	NA	PeerReview	Peer-reviewed/Journal article
887	2806	2806	Step/Stride Time	Rhythm	Video/Optometric	Clinic/Lab	Self-Selected 'Comfortable' Speed	Short walk	PD	1	Sig. Assoc.	RQ1	68.5	NA	PeerReview	Peer-reviewed/Journal article
888	2806	2806	Step/Stride Length	Pace	Video/Optometric	Clinic/Lab	Self-Selected 'Comfortable' Speed	Short walk	PD	1	Sig. Assoc.	RQ1	68.5	NA	PeerReview	Peer-reviewed/Journal article
889	2806	2806	Stance Time	Rhythm	Video/Optometric	Clinic/Lab	Self-Selected 'Comfortable' Speed	Short walk	PD	0	No Assoc.	RQ1	68.5	NA	PeerReview	Peer-reviewed/Journal article
890	2806	2806	Cadence	Rhythm	Video/Optometric	Clinic/Lab	Self-Selected 'Comfortable' Speed	Short walk	PD	1	Sig. Assoc.	RQ1	68.5	NA	PeerReview	Peer-reviewed/Journal article
891	2806	2806	Step/Stride Length	Pace	Video/Optometric	Clinic/Lab	Self-Selected 'Comfortable' Speed	Short walk	PD	1	Sig. Assoc.	RQ1	68.5	NA	PeerReview	Peer-reviewed/Journal article
892	2806	2806	Step/Stride Time	Rhythm	Video/Optometric	Clinic/Lab	Self-Selected 'Comfortable' Speed	Short walk	PD	0	No Assoc.	RQ1	68.5	NA	PeerReview	Peer-reviewed/Journal article
893	2806	2806	Double Support Time	Rhythm	Video/Optometric	Clinic/Lab	Self-Selected 'Comfortable' Speed	Short walk	PD	1	Sig. Assoc.	RQ1	68.5	NA	PeerReview	Peer-reviewed/Journal article
894	2806	2806	Stance Time	Rhythm	Video/Optometric	Clinic/Lab	Self-Selected 'Comfortable' Speed	Short walk	PD	1	Sig. Assoc.	RQ1	68.5	NA	PeerReview	Peer-reviewed/Journal article
895	2806	2806	Cadence	Rhythm	Video/Optometric	Clinic/Lab	Self-Selected 'Comfortable' Speed	Short walk	PD	0	No Assoc.	RQ1	68.5	NA	PeerReview	Peer-reviewed/Journal article
896	2814	2814	Swing Time	Rhythm	Other	Clinic/Lab	Self-Selected 'Comfortable' Speed	Longer walk	PD	1	Sig. Assoc.	RQ1	66.8	NA	PeerReview	Peer-reviewed/Journal article
897	2814	2814	Stance Time	Rhythm	Other	Clinic/Lab	Self-Selected 'Comfortable' Speed	Longer walk	PD	1	Sig. Assoc.	RQ1	66.8	NA	PeerReview	Peer-reviewed/Journal article
898	2814	2814	Stance Time	Phases	Other	Clinic/Lab	Self-Selected 'Comfortable' Speed	Longer walk	PD	1	Sig. Assoc.	RQ1	66.8	NA	PeerReview	Peer-reviewed/Journal article
899	2814	2814	Swing Time	Phases	Other	Clinic/Lab	Self-Selected 'Comfortable' Speed	Longer walk	PD	1	Sig. Assoc.	RQ1	66.8	NA	PeerReview	Peer-reviewed/Journal article
900	2814	2814	Step/Stride Time	Rhythm	Other	Clinic/Lab	Self-Selected 'Comfortable' Speed	Longer walk	PD	1	Sig. Assoc.	RQ1	66.8	NA	PeerReview	Peer-reviewed/Journal article
901	6144	6144	Cadence	Rhythm	Instrumented Walkway	Clinic/Lab	Self-Selected 'Comfortable' Speed	Short walk	PD	0	No Assoc.	RQ1	74.2	Mild	PeerReview	Peer-reviewed/Journal article
902	6144	6144	Double Support Time	Rhythm	Instrumented Walkway	Clinic/Lab	Self-Selected 'Comfortable' Speed	Short walk	PD	1	Sig. Assoc.	RQ1	74.2	Mild	PeerReview	Peer-reviewed/Journal article
903	6144	6144	Stance Time	Rhythm	Instrumented Walkway	Clinic/Lab	Self-Selected 'Comfortable' Speed	Short walk	PD	0	No Assoc.	RQ1	74.2	Mild	PeerReview	Peer-reviewed/Journal article
904	6144	6144	Step/Stride Length	Pace	Instrumented Walkway	Clinic/Lab	Self-Selected 'Comfortable' Speed	Short walk	PD	1	Sig. Assoc.	RQ1	74.2	Mild	PeerReview	Peer-reviewed/Journal article
905	6144	6144	Swing Time	Rhythm	Instrumented Walkway	Clinic/Lab	Self-Selected 'Comfortable' Speed	Short walk	PD	0	No Assoc.	RQ1	74.2	Mild	PeerReview	Peer-reviewed/Journal article
906	6144	6144	Step Width	Base of Support	Instrumented Walkway	Clinic/Lab	Self-Selected 'Comfortable' Speed	Short walk	PD	0	No Assoc.	RQ1	74.2	Mild	PeerReview	Peer-reviewed/Journal article
907	6144	6144	Step/Stride Speed Variability	Variability	Instrumented Walkway	Clinic/Lab	Self-Selected 'Comfortable' Speed	Short walk	PD	0	No Assoc.	RQ1	74.2	Mild	PeerReview	Peer-reviewed/Journal article
908	6144	6144	Gait Speed	Pace	Instrumented Walkway	Clinic/Lab	Self-Selected 'Comfortable' Speed	Short walk	PD	1	Sig. Assoc.	RQ1	74.2	Mild	PeerReview	Peer-reviewed/Journal article
909	6144	6144	Cadence Variability	Variability	Instrumented Walkway	Clinic/Lab	Self-Selected 'Comfortable' Speed	Short walk	PD	0	No Assoc.	RQ1	74.2	Mild	PeerReview	Peer-reviewed/Journal article
910	6193	2814	Gait Speed	Pace	Other	Clinic/Lab	Self-Selected 'Comfortable' Speed	Longer walk	PD	1	Sig. Assoc.	RQ1	68.46	Moderate	PeerReview	Peer-reviewed/Journal article
911	6202	6202	Step/Stride Time	Rhythm	Wearable Sensor (Other/mixed locations)	Clinic/Lab	Unclear	Short walk	PD	1	Sig. Assoc.	RQ1	69.3	NA	Conference	Conference paper
912	6202	6202	Step/Stride Length	Pace	Wearable Sensor (Other/mixed locations)	Clinic/Lab	Unclear	Short walk	PD	1	Sig. Assoc.	RQ1	69.3	NA	Conference	Conference paper
913	6202	6202	Double Support Time	Rhythm	Wearable Sensor (Other/mixed locations)	Clinic/Lab	Unclear	Short walk	PD	1	Sig. Assoc.	RQ1	69.3	NA	Conference	Conference paper
914	6202	6202	Cadence	Rhythm	Wearable Sensor (Other/mixed locations)	Clinic/Lab	Unclear	Short walk	PD	1	Sig. Assoc.	RQ1	69.3	NA	Conference	Conference paper
915	6202	6202	Step/Stride Time	Rhythm	Wearable Sensor (Other/mixed locations)	Clinic/Lab	Unclear	Short walk	PD	1	Sig. Assoc.	RQ1	69.3	NA	Conference	Conference paper
916	6202	6202	Gait Speed	Pace	Wearable Sensor (Other/mixed locations)	Clinic/Lab	Unclear	Short walk	PD	1	Sig. Assoc.	RQ1	69.3	NA	Conference	Conference paper
917	6209	6209	Step/Stride Time	Rhythm	Wearable Sensor (Hip/Waist)	Home/Real World	Real-world walking	Real-world walking	PD	0	Non-Sig. Trend	RQ1	78	NA	Conference	Conference paper
918	6209	6209	Step/Stride Speed Variability	Variability	Wearable Sensor (Hip/Waist)	Home/Real World	Real-world walking	Real-world walking	PD	1	Sig. Assoc.	RQ1	78	NA	Conference	Conference paper
919	6209	6209	Gait Speed	Pace	Wearable Sensor (Hip/Waist)	Home/Real World	Real-world walking	Real-world walking	PD	1	Sig. Assoc.	RQ1	78	NA	Conference	Conference paper
920	6209	6209	Step/Stride Time Variability	Variability	Wearable Sensor (Hip/Waist)	Clinic/Lab	Unclear	Short walk	PD	1	Sig. Assoc.	RQ1	78	NA	Conference	Conference paper
921	6209	6209	Step/Stride Time Variability	Variability	Wearable Sensor (Hip/Waist)	Home/Real World	Real-world walking	Real-world walking	PD	1	Sig. Assoc.	RQ1	78	NA	Conference	Conference paper
922	6209	6209	Asymmetry Measures	Asymmetry	Wearable Sensor (Hip/Waist)	Home/Real World	Real-world walking	Real-world walking	PD	1	Sig. Assoc.	RQ1	78	NA	Conference	Conference paper
923	6209	6209	Swing Time Variability	Variability	Wearable Sensor (Hip/Waist)	Home/Real World	Real-world walking	Real-world walking	PD	1	Sig. Assoc.	RQ1	78	NA	Conference	Conference paper
924	6209	6209	Stance Time	Rhythm	Wearable Sensor (Hip/Waist)	Clinic/Lab	Unclear	Short walk	PD	1	Sig. Assoc.	RQ1	78	NA	Conference	Conference paper
925	6209	6209	Step/Stride Length	Pace	Wearable Sensor (Hip/Waist)	Home/Real World	Real-world walking	Real-world walking	PD	1	Sig. Assoc.	RQ1	78	NA	Conference	Conference paper
926	6209	6209	Stance Time Variability	Variability	Wearable Sensor (Hip/Waist)	Home/Real World	Real-world walking	Real-world walking	PD	1	Sig. Assoc.	RQ1	78	NA	Conference	Conference paper
927	6209	6209	Swing Time Variability	Variability	Wearable Sensor (Hip/Waist)	Clinic/Lab	Unclear	Short walk	PD	1	Sig. Assoc.	RQ1	78	NA	Conference	Conference paper
928	6209	6209	Step/Stride Length Variability	Variability	Wearable Sensor (Hip/Waist)	Home/Real World	Real-world walking	Real-world walking	PD	1	Sig. Assoc.	RQ1	78	NA	Conference	Conference paper
929	6209	6209	Stance Time	Rhythm	Wearable Sensor (Hip/Waist)	Home/Real World	Real-world walking	Real-world walking	PD	0	Non-Sig. Trend	RQ1	78	NA	Conference	Conference paper
930	6209	6209	Swing Time	Rhythm	Wearable Sensor (Hip/Waist)	Clinic/Lab	Unclear	Short walk	PD	1	Sig. Assoc.	RQ1	78	NA	Conference	Conference paper
931	6209	6209	Asymmetry Measures	Asymmetry	Wearable Sensor (Hip/Waist)	Clinic/Lab	Unclear	Short walk	PD	1	Sig. Assoc.	RQ1	78	NA	Conference	Conference paper
932	6209	6209	Asymmetry Measures	Asymmetry	Wearable Sensor (Hip/Waist)	Home/Real World	Real-world walking	Real-world walking	PD	1	Sig. Assoc.	RQ1	78	NA	Conference	Conference paper
933	6209	6209	Swing Time	Rhythm	Wearable Sensor (Hip/Waist)	Home/Real World	Real-world walking	Real-world walking	PD	0	No Assoc.	RQ1	78	NA	Conference	Conference paper
934	6209	6209	Step/Stride Speed Variability	Variability	Wearable Sensor (Hip/Waist)	Clinic/Lab	Unclear	Short walk	PD	1	Sig. Assoc.	RQ1	78	NA	Conference	Conference paper
935	6209	6209	Stance Time Variability	Variability	Wearable Sensor (Hip/Waist)	Clinic/Lab	Unclear	Short walk	PD	1	Sig. Assoc.	RQ1	78	NA	Conference	Conference paper
936	6209	6209	Step/Stride Time	Rhythm	Wearable Sensor (Hip/Waist)	Clinic/Lab	Unclear	Short walk	PD	1	Sig. Assoc.	RQ1	78	NA	Conference	Conference paper
937	6209	6209	Step/Stride Length	Pace	Wearable Sensor (Hip/Waist)	Clinic/Lab	Unclear	Short walk	PD	1	Sig. Assoc.	RQ1	78	NA	Conference	Conference paper
938	6209	6209	Asymmetry Measures	Asymmetry	Wearable Sensor (Hip/Waist)	Home/Real World	Real-world walking	Real-world walking	PD	1	Sig. Assoc.	RQ1	78	NA	Conference	Conference paper
939	6209	6209	Asymmetry Measures	Asymmetry	Wearable Sensor (Hip/Waist)	Home/Real World	Real-world walking	Real-world walking	PD	1	Sig. Assoc.	RQ1	78	NA	Conference	Conference paper
940	6209	6209	Gait Speed	Pace	Wearable Sensor (Hip/Waist)	Clinic/Lab	Unclear	Short walk	PD	1	Sig. Assoc.	RQ1	78	NA	Conference	Conference paper
941	6209	6209	Asymmetry Measures	Asymmetry	Wearable Sensor (Hip/Waist)	Clinic/Lab	Unclear	Short walk	PD	1	Sig. Assoc.	RQ1	78	NA	Conference	Conference paper
942	6209	6209	Asymmetry Measures	Asymmetry	Wearable Sensor (Hip/Waist)	Clinic/Lab	Unclear	Short walk	PD	1	Sig. Assoc.	RQ1	78	NA	Conference	Conference paper
943	6209	6209	Asymmetry Measures	Asymmetry	Wearable Sensor (Hip/Waist)	Clinic/Lab	Unclear	Short walk	PD	1	Sig. Assoc.	RQ1	78	NA	Conference	Conference paper
944	6283	6283	Gait Speed	Pace	Video/Optometric	Clinic/Lab	Unclear	Unclear	PD	1	Sig. Assoc.	RQ1	NA	NA	Conference	Conference paper
945	6283	6283	Swing Time	Phases	Video/Optometric	Clinic/Lab	Unclear	Unclear	PD	1	Sig. Assoc.	RQ1	NA	NA	Conference	Conference paper
946	6283	6283	Step/Stride Length	Pace	Video/Optometric	Clinic/Lab	Unclear	Unclear	PD	1	Sig. Assoc.	RQ1	NA	NA	Conference	Conference paper
947	6283	6283	Step/Stride Length	Pace	Video/Optometric	Clinic/Lab	Unclear	Unclear	PD	1	Sig. Assoc.	RQ1	NA	NA	Conference	Conference paper
948	6283	6283	Stance Time	Phases	Video/Optometric	Clinic/Lab	Unclear	Unclear	PD	1	Sig. Assoc.	RQ1	NA	NA	Conference	Conference paper
949	6486	6486	Gait Speed	Pace	Other	Clinic/Lab	Self-Selected 'Comfortable' Speed	Longer walk	PD	0	No Assoc.	RQ1	57	Mild	PeerReview	Peer-reviewed/Journal article
950	6486	6486	Step/Stride Length	Pace	Other	Clinic/Lab	Self-Selected 'Comfortable' Speed	Longer walk	PD	0	No Assoc.	RQ1	57	Mild	PeerReview	Peer-reviewed/Journal article
951	6486	6486	Step/Stride Time	Rhythm	Other	Clinic/Lab	Self-Selected 'Comfortable' Speed	Longer walk	PD	0	No Assoc.	RQ1	57	Mild	PeerReview	Peer-reviewed/Journal article
952	6486	6486	Swing Time	Rhythm	Other	Clinic/Lab	Self-Selected 'Comfortable' Speed	Longer walk	PD	0	No Assoc.	RQ1	57	Mild	PeerReview	Peer-reviewed/Journal article
953	6486	6486	Cadence	Rhythm	Other	Clinic/Lab	Self-Selected 'Comfortable' Speed	Longer walk	PD	0	No Assoc.	RQ1	57	Mild	PeerReview	Peer-reviewed/Journal article
954	6486	6486	Stance Time	Rhythm	Other	Clinic/Lab	Self-Selected 'Comfortable' Speed	Longer walk	PD	0	No Assoc.	RQ1	57	Mild	PeerReview	Peer-reviewed/Journal article
955	6550	3	Step/Stride Length Variability	Variability	Instrumented Treadmill	Clinic/Lab	Set speed (Treadmill)	Unclear	PD	1	Sig. Assoc.	RQ1	67	NA	Conference	Conference paper
956	6550	3	Step/Stride Time	Rhythm	Instrumented Treadmill	Clinic/Lab	Set speed (Treadmill)	Unclear	PD	1	Sig. Assoc.	RQ1	67	NA	Conference	Conference paper
957	6550	3	Asymmetry Measures	Asymmetry	Instrumented Treadmill	Clinic/Lab	Set speed (Treadmill)	Unclear	PD	1	Sig. Assoc.	RQ1	67	NA	Conference	Conference paper
958	6550	3	Swing Time	Phases	Instrumented Treadmill	Clinic/Lab	Set speed (Treadmill)	Unclear	PD	1	Sig. Assoc.	RQ1	67	NA	Conference	Conference paper
959	6550	3	Step/Stride Length Variability	Variability	Instrumented Treadmill	Clinic/Lab	Set speed (Treadmill)	Unclear	PD	1	Sig. Assoc.	RQ1	67	NA	Conference	Conference paper
960	6550	3	Stance Time	Phases	Instrumented Treadmill	Clinic/Lab	Set speed (Treadmill)	Unclear	PD	1	Sig. Assoc.	RQ1	67	NA	Conference	Conference paper
961	6550	3	Step/Stride Length	Pace	Instrumented Treadmill	Clinic/Lab	Set speed (Treadmill)	Unclear	PD	1	Sig. Assoc.	RQ1	67	NA	Conference	Conference paper
962	6550	3	Swing Time	Phases	Instrumented Treadmill	Clinic/Lab	Set speed (Treadmill)	Unclear	PD	1	Sig. Assoc.	RQ1	67	NA	Conference	Conference paper
963	6550	3	Step/Stride Time	Rhythm	Instrumented Treadmill	Clinic/Lab	Set speed (Treadmill)	Unclear	PD	1	Sig. Assoc.	RQ1	67	NA	Conference	Conference paper
964	6550	3	Asymmetry Measures	Asymmetry	Instrumented Treadmill	Clinic/Lab	Set speed (Treadmill)	Unclear	PD	1	Sig. Assoc.	RQ1	67	NA	Conference	Conference paper
965	6550	3	Step/Stride Length	Pace	Instrumented Treadmill	Clinic/Lab	Set speed (Treadmill)	Unclear	PD	1	Sig. Assoc.	RQ1	67	NA	Conference	Conference paper
966	6572	6572	Cadence	Rhythm	Wearable Sensor (Other/mixed locations)	Clinic/Lab	Top Speed	Short walk	PD	0	No Assoc.	RQ1	NA	NA	Conference	Conference paper
967	6572	6572	Step/Stride Time	Rhythm	Wearable Sensor (Other/mixed locations)	Clinic/Lab	Top Speed	Short walk	PD	0	No Assoc.	RQ1	NA	NA	Conference	Conference paper
968	6572	6572	Cadence	Rhythm	Wearable Sensor (Other/mixed locations)	Clinic/Lab	Top Speed	Short walk	PD	1	Sig. Assoc.	RQ1	NA	Mild	Conference	Conference paper
969	6572	6572	Step/Stride Time	Rhythm	Wearable Sensor (Other/mixed locations)	Clinic/Lab	Top Speed	Short walk	PD	1	Sig. Assoc.	RQ1	NA	Mild	Conference	Conference paper
970	6588	6588	Step/Stride Length	Pace	Video/Optometric	Clinic/Lab	Self-Selected 'Comfortable' Speed	Short walk	PD	1	Sig. Assoc.	RQ1	NA	NA	Conference	Conference paper
971	7031	2814	Step/Stride Time	Rhythm	Instrumented environment/household	Clinic/Lab	Self-Selected 'Comfortable' Speed	Longer walk	PD	0	No Assoc.	RQ1	66.8	NA	PeerReview	Peer-reviewed/Journal article
972	7031	2814	Stance Time	Rhythm	Instrumented environment/household	Clinic/Lab	Self-Selected 'Comfortable' Speed	Longer walk	PD	0	No Assoc.	RQ1	66.8	NA	PeerReview	Peer-reviewed/Journal article
973	7031	2814	Swing Time	Rhythm	Instrumented environment/household	Clinic/Lab	Self-Selected 'Comfortable' Speed	Longer walk	PD	0	No Assoc.	RQ1	66.8	NA	PeerReview	Peer-reviewed/Journal article
974	7031	2814	Double Support Time	Rhythm	Instrumented environment/household	Clinic/Lab	Self-Selected 'Comfortable' Speed	Longer walk	PD	0	No Assoc.	RQ1	66.8	NA	PeerReview	Peer-reviewed/Journal article
975	7043	7043	Step/Stride Length	Pace	Instrumented Walkway	Clinic/Lab	Self-Selected 'Comfortable' Speed	Short walk	PD	0	No Assoc.	RQ1	65	Mild	PeerReview	Peer-reviewed/Journal article
976	7043	7043	Double Support Time	Phases	Instrumented Walkway	Clinic/Lab	Self-Selected 'Comfortable' Speed	Short walk	PD	0	No Assoc.	RQ1	65	Mild	PeerReview	Peer-reviewed/Journal article
977	7043	7043	Swing Time	Phases	Instrumented Walkway	Clinic/Lab	Self-Selected 'Comfortable' Speed	Short walk	PD	0	No Assoc.	RQ1	65	Mild	PeerReview	Peer-reviewed/Journal article
978	7043	7043	Step Width	Base of Support	Instrumented Walkway	Clinic/Lab	Self-Selected 'Comfortable' Speed	Short walk	PD	0	No Assoc.	RQ1	65	Mild	PeerReview	Peer-reviewed/Journal article
979	7043	7043	Cadence	Rhythm	Instrumented Walkway	Clinic/Lab	Self-Selected 'Comfortable' Speed	Short walk	PD	0	No Assoc.	RQ1	65	Mild	PeerReview	Peer-reviewed/Journal article
980	7043	7043	Asymmetry Measures	Asymmetry	Instrumented Walkway	Clinic/Lab	Self-Selected 'Comfortable' Speed	Short walk	PD	1	Sig. Assoc.	RQ1	65	Mild	PeerReview	Peer-reviewed/Journal article
981	7043	7043	Single Support Time	Phases	Instrumented Walkway	Clinic/Lab	Self-Selected 'Comfortable' Speed	Short walk	PD	0	No Assoc.	RQ1	65	Mild	PeerReview	Peer-reviewed/Journal article
982	7043	7043	Asymmetry Measures	Asymmetry	Instrumented Walkway	Clinic/Lab	Self-Selected 'Comfortable' Speed	Short walk	PD	0	No Assoc.	RQ1	65	Mild	PeerReview	Peer-reviewed/Journal article
983	7043	7043	Step/Stride Length	Pace	Instrumented Walkway	Clinic/Lab	Self-Selected 'Comfortable' Speed	Short walk	PD	0	No Assoc.	RQ1	65	Mild	PeerReview	Peer-reviewed/Journal article
984	7043	7043	Gait Speed	Pace	Instrumented Walkway	Clinic/Lab	Self-Selected 'Comfortable' Speed	Short walk	PD	0	No Assoc.	RQ1	65	Mild	PeerReview	Peer-reviewed/Journal article
985	7043	7043	Stance Time	Phases	Instrumented Walkway	Clinic/Lab	Self-Selected 'Comfortable' Speed	Short walk	PD	0	No Assoc.	RQ1	65	Mild	PeerReview	Peer-reviewed/Journal article
986	7072	7072	Gait Speed	Pace	Uninstrumented clinical test (Gait speed)	Clinic/Lab	Self-Selected 'Comfortable' Speed	Short walk	PD	0	No Assoc.	RQ1	64.8	NA	PeerReview	Peer-reviewed/Journal article
987	7072	7072	Daily Step Count	Volume	Wearable Sensor (Other/mixed locations)	Home/Real World	Real-world walking	Real-world walking	PD	0	No Assoc.	RQ1	64.8	NA	PeerReview	Peer-reviewed/Journal article
988	7246	7246	Double Support Time	Rhythm	Instrumented Walkway	Clinic/Lab	Unclear	Short walk	PD	1	Sig. Assoc.	RQ1	69	NA	Conference	Conference paper
989	7246	7246	Gait Speed	Pace	Instrumented Walkway	Clinic/Lab	Unclear	Short walk	PD	1	Sig. Assoc.	RQ1	69	NA	Conference	Conference paper
990	7246	7246	Single Support Time	Rhythm	Instrumented Walkway	Clinic/Lab	Unclear	Short walk	PD	1	Sig. Assoc.	RQ1	69	NA	Conference	Conference paper
991	7246	7246	Step/Stride Length	Pace	Instrumented Walkway	Clinic/Lab	Unclear	Short walk	PD	1	Sig. Assoc.	RQ1	69	NA	Conference	Conference paper
992	7374	7374	Double Support Time	Rhythm	Wearable Sensor (Other/mixed locations)	Clinic/Lab	Unclear	Longer walk	PD	1	Sig. Assoc.	RQ1	68.6	NA	Conference	Conference paper
993	7374	7374	Gait Speed	Pace	Wearable Sensor (Other/mixed locations)	Clinic/Lab	Unclear	Longer walk	PD	1	Sig. Assoc.	RQ1	68.6	NA	Conference	Conference paper
994	7374	7374	Single Support Time	Rhythm	Wearable Sensor (Other/mixed locations)	Clinic/Lab	Unclear	Longer walk	PD	1	Sig. Assoc.	RQ1	68.6	NA	Conference	Conference paper
995	7534	7534	Step Width	Base of Support	Instrumented Walkway	Clinic/Lab	Self-Selected 'Comfortable' Speed	Short walk	PD	0	No Assoc.	RQ1	69	Moderate	Conference	Conference paper
996	7546	7546	Step/Stride Length	Pace	Instrumented Walkway	Clinic/Lab	Self-Selected 'Comfortable' Speed	Short walk	PD	1	Sig. Assoc.	RQ1	NA	Mild	Conference	Conference paper
997	7546	7546	Double Support Time	Phases	Instrumented Walkway	Clinic/Lab	Self-Selected 'Comfortable' Speed	Short walk	PD	1	Sig. Assoc.	RQ1	NA	Moderate	Conference	Conference paper
998	7546	7546	Gait Speed	Pace	Instrumented Walkway	Clinic/Lab	Self-Selected 'Comfortable' Speed	Short walk	PD	1	Sig. Assoc.	RQ1	NA	Moderate	Conference	Conference paper
999	7546	7546	Stance Time	Phases	Instrumented Walkway	Clinic/Lab	Self-Selected 'Comfortable' Speed	Short walk	PD	1	Sig. Assoc.	RQ1	NA	Mild	Conference	Conference paper
1000	7546	7546	Gait Speed	Pace	Instrumented Walkway	Clinic/Lab	Self-Selected 'Comfortable' Speed	Short walk	PD	1	Sig. Assoc.	RQ1	NA	Mild	Conference	Conference paper
1001	7546	7546	Stance Time	Phases	Instrumented Walkway	Clinic/Lab	Self-Selected 'Comfortable' Speed	Short walk	PD	1	Sig. Assoc.	RQ1	NA	Moderate	Conference	Conference paper
1002	7546	7546	Double Support Time	Phases	Instrumented Walkway	Clinic/Lab	Self-Selected 'Comfortable' Speed	Short walk	PD	1	Sig. Assoc.	RQ1	NA	Mild	Conference	Conference paper
1003	7546	7546	Step/Stride Length	Pace	Instrumented Walkway	Clinic/Lab	Self-Selected 'Comfortable' Speed	Short walk	PD	1	Sig. Assoc.	RQ1	NA	Moderate	Conference	Conference paper
1004	7548	7548	Asymmetry Measures	Asymmetry	Instrumented Walkway	Clinic/Lab	Self-Selected 'Comfortable' Speed	Short walk	PD	1	Sig. Assoc.	RQ1	68.7	Moderate	PeerReview	Peer-reviewed/Journal article
1005	7548	7548	Step/Stride Length	Pace	Instrumented Walkway	Clinic/Lab	Self-Selected 'Comfortable' Speed	Short walk	PD	1	Sig. Assoc.	RQ1	68.7	Moderate	PeerReview	Peer-reviewed/Journal article
1006	7548	7548	Asymmetry Measures	Asymmetry	Instrumented Walkway	Clinic/Lab	Self-Selected 'Comfortable' Speed	Short walk	PD	1	Sig. Assoc.	RQ1	68.7	Moderate	PeerReview	Peer-reviewed/Journal article
1007	7548	7548	Step/Stride Time	Rhythm	Instrumented Walkway	Clinic/Lab	Self-Selected 'Comfortable' Speed	Short walk	PD	0	No Assoc.	RQ1	68.7	Moderate	PeerReview	Peer-reviewed/Journal article
1008	7548	7548	Gait Speed	Pace	Instrumented Walkway	Clinic/Lab	Self-Selected 'Comfortable' Speed	Short walk	PD	1	Sig. Assoc.	RQ1	68.7	Moderate	PeerReview	Peer-reviewed/Journal article
1009	7664	7664	Swing Time Variability	Variability	Wearable Sensor (Other/mixed locations)	Clinic/Lab	Self-Selected 'Comfortable' Speed	Short walk	PD	0	No Assoc.	RQ1	66.6	Moderate	PeerReview	Peer-reviewed/Journal article
1010	7664	7664	Cadence	Rhythm	Wearable Sensor (Other/mixed locations)	Clinic/Lab	Self-Selected 'Comfortable' Speed	Short walk	PD	0	No Assoc.	RQ1	66.6	Moderate	PeerReview	Peer-reviewed/Journal article
1011	7664	7664	Step/Stride Length	Pace	Wearable Sensor (Other/mixed locations)	Clinic/Lab	Self-Selected 'Comfortable' Speed	Short walk	PD	1	Sig. Assoc.	RQ1	66.6	Moderate	PeerReview	Peer-reviewed/Journal article
1012	7664	7664	Gait Speed	Pace	Wearable Sensor (Other/mixed locations)	Clinic/Lab	Self-Selected 'Comfortable' Speed	Short walk	PD	1	Sig. Assoc.	RQ1	66.6	Moderate	PeerReview	Peer-reviewed/Journal article
1013	7763	7763	Cadence	Rhythm	Video/Optometric	Clinic/Lab	Self-Selected 'Comfortable' Speed	Short walk	PD	1	Sig. Assoc.	RQ1	68	Mild	PeerReview	Peer-reviewed/Journal article
1014	7763	7763	Step/Stride Length	Pace	Video/Optometric	Clinic/Lab	Self-Selected 'Comfortable' Speed	Short walk	PD	1	Sig. Assoc.	RQ1	68	Mild	PeerReview	Peer-reviewed/Journal article
1015	7763	7763	Gait Speed	Pace	Video/Optometric	Clinic/Lab	Self-Selected 'Comfortable' Speed	Short walk	PD	0	No Assoc.	RQ1	68	Mild	PeerReview	Peer-reviewed/Journal article
1016	8303	399	Step/Stride Length	Pace	Instrumented Walkway	Clinic/Lab	Self-Selected 'Comfortable' Speed	Longer walk	PD	1	Sig. Assoc.	RQ1	71.6	Moderate	PeerReview	Peer-reviewed/Journal article
1017	8303	399	Gait Speed	Pace	Instrumented Walkway	Clinic/Lab	Self-Selected 'Comfortable' Speed	Longer walk	PD	1	Sig. Assoc.	RQ1	71.6	Moderate	PeerReview	Peer-reviewed/Journal article
1018	8303	399	Gait Speed	Pace	Instrumented Walkway	Clinic/Lab	Self-Selected 'Comfortable' Speed	Longer walk	PD	1	Sig. Assoc.	RQ1	71.6	Moderate	PeerReview	Peer-reviewed/Journal article
1019	8303	399	Step/Stride Length	Pace	Instrumented Walkway	Clinic/Lab	Self-Selected 'Comfortable' Speed	Longer walk	PD	1	Sig. Assoc.	RQ1	71.6	Moderate	PeerReview	Peer-reviewed/Journal article
1020	8303	399	Gait Speed	Pace	Instrumented Walkway	Clinic/Lab	Self-Selected 'Comfortable' Speed	Longer walk	PD	1	Sig. Assoc.	RQ1	71.6	Moderate	PeerReview	Peer-reviewed/Journal article
1021	8376	8376	Gait Speed	Pace	Wearable Sensor (Hip/Waist)	Clinic/Lab	Self-Selected 'Comfortable' Speed	Longer walk	PD	1	Sig. Assoc.	RQ1	67.2	Mild	PeerReview	Peer-reviewed/Journal article
1022	8438	8438	Gait Speed	Pace	Wearable Sensor (Hip/Waist)	Clinic/Lab	Top Speed	Short walk	PD	0	No Assoc.	RQ1	64.9	Moderate	PeerReview	Peer-reviewed/Journal article
1023	8470	8470	Cadence	Rhythm	Video/Optometric	Clinic/Lab	Top Speed	Short walk	PD	1	Sig. Assoc.	RQ1	NA	NA	Conference	Conference paper
1024	8470	8470	Gait Speed	Pace	Video/Optometric	Clinic/Lab	Top Speed	Short walk	PD	1	Sig. Assoc.	RQ1	NA	NA	Conference	Conference paper
1025	8470	8470	Step/Stride Length	Pace	Video/Optometric	Clinic/Lab	Top Speed	Short walk	PD	1	Sig. Assoc.	RQ1	NA	NA	Conference	Conference paper
1026	8503	8503	Step/Stride Length	Pace	Instrumented Walkway	Clinic/Lab	Unclear	Unclear	PD	1	Sig. Assoc.	RQ1	64.56	NA	Conference	Conference paper
1027	8503	8503	Stance Time	Rhythm	Instrumented Walkway	Clinic/Lab	Unclear	Unclear	PD	0	No Assoc.	RQ1	64.56	NA	Conference	Conference paper
1028	8503	8503	Gait Speed	Pace	Instrumented Walkway	Clinic/Lab	Unclear	Unclear	PD	1	Sig. Assoc.	RQ1	64.56	NA	Conference	Conference paper
1029	8503	8503	Swing Time	Rhythm	Instrumented Walkway	Clinic/Lab	Unclear	Unclear	PD	1	Sig. Assoc.	RQ1	64.56	NA	Conference	Conference paper
1030	8503	8503	Step/Stride Time	Rhythm	Instrumented Walkway	Clinic/Lab	Unclear	Unclear	PD	0	No Assoc.	RQ1	64.56	NA	Conference	Conference paper
1031	8503	8503	Step/Stride Time	Rhythm	Instrumented Walkway	Clinic/Lab	Unclear	Unclear	PD	0	No Assoc.	RQ1	64.56	NA	Conference	Conference paper
1032	8503	8503	Cadence	Rhythm	Instrumented Walkway	Clinic/Lab	Unclear	Unclear	PD	0	No Assoc.	RQ1	64.56	NA	Conference	Conference paper
1033	8503	8503	Step/Stride Length	Pace	Instrumented Walkway	Clinic/Lab	Unclear	Unclear	PD	1	Sig. Assoc.	RQ1	64.56	NA	Conference	Conference paper
1034	14023	14023	Step Width	Base of Support	Instrumented Walkway	Clinic/Lab	Self-Selected 'Comfortable' Speed	Longer walk	PD	1	Sig. Assoc.	RQ1	67.25	Mild	PeerReview	Peer-reviewed/Journal article
1035	14023	14023	Step/Stride Time Variability	Variability	Instrumented Walkway	Clinic/Lab	Self-Selected 'Comfortable' Speed	Longer walk	PD	1	Sig. Assoc.	RQ1	67.25	Mild	PeerReview	Peer-reviewed/Journal article
1036	14023	14023	Step/Stride Time	Rhythm	Instrumented Walkway	Clinic/Lab	Self-Selected 'Comfortable' Speed	Longer walk	PD	0	No Assoc.	RQ1	67.25	Mild	PeerReview	Peer-reviewed/Journal article
1037	14023	14023	Step Width Variability	Variability	Instrumented Walkway	Clinic/Lab	Self-Selected 'Comfortable' Speed	Longer walk	PD	1	Sig. Assoc.	RQ1	67.25	Mild	PeerReview	Peer-reviewed/Journal article
1038	14023	14023	Step/Stride Length	Pace	Instrumented Walkway	Clinic/Lab	Self-Selected 'Comfortable' Speed	Longer walk	PD	1	Sig. Assoc.	RQ1	67.25	Mild	PeerReview	Peer-reviewed/Journal article
1039	14023	14023	Step/Stride Length Variability	Variability	Instrumented Walkway	Clinic/Lab	Self-Selected 'Comfortable' Speed	Longer walk	PD	0	No Assoc.	RQ1	67.25	Mild	PeerReview	Peer-reviewed/Journal article
1040	14023	14023	Step Width	Base of Support	Instrumented Walkway	Clinic/Lab	Self-Selected 'Comfortable' Speed	Longer walk	PD	1	Sig. Assoc.	RQ1	62.1	Severe	PeerReview	Peer-reviewed/Journal article
1041	14023	14023	Step/Stride Length Variability	Variability	Instrumented Walkway	Clinic/Lab	Self-Selected 'Comfortable' Speed	Longer walk	PD	1	Sig. Assoc.	RQ1	62.1	Severe	PeerReview	Peer-reviewed/Journal article
1042	14023	14023	Step Width Variability	Variability	Instrumented Walkway	Clinic/Lab	Self-Selected 'Comfortable' Speed	Longer walk	PD	1	Sig. Assoc.	RQ1	62.1	Severe	PeerReview	Peer-reviewed/Journal article
1043	14023	14023	Step/Stride Time Variability	Variability	Instrumented Walkway	Clinic/Lab	Self-Selected 'Comfortable' Speed	Longer walk	PD	1	Sig. Assoc.	RQ1	62.1	Severe	PeerReview	Peer-reviewed/Journal article
1044	14023	14023	Gait Speed	Pace	Instrumented Walkway	Clinic/Lab	Self-Selected 'Comfortable' Speed	Longer walk	PD	1	Sig. Assoc.	RQ1	67.25	Mild	PeerReview	Peer-reviewed/Journal article
1045	14023	14023	Step/Stride Time	Rhythm	Instrumented Walkway	Clinic/Lab	Self-Selected 'Comfortable' Speed	Longer walk	PD	0	No Assoc.	RQ1	62.1	Severe	PeerReview	Peer-reviewed/Journal article
1046	14023	14023	Step/Stride Length	Pace	Instrumented Walkway	Clinic/Lab	Self-Selected 'Comfortable' Speed	Longer walk	PD	1	Sig. Assoc.	RQ1	62.1	Severe	PeerReview	Peer-reviewed/Journal article
1047	14023	14023	Gait Speed	Pace	Instrumented Walkway	Clinic/Lab	Self-Selected 'Comfortable' Speed	Longer walk	PD	1	Sig. Assoc.	RQ1	62.1	Severe	PeerReview	Peer-reviewed/Journal article
1048	14106	14106	Gait Speed	Pace	Gaming system (Kinect, Wii)	Clinic/Lab	Self-Selected 'Comfortable' Speed	Short walk	PD	0	No Assoc.	RQ1	64.3	Moderate	PeerReview	Peer-reviewed/Journal article
1049	14106	14106	Swing Time	Phases	Gaming system (Kinect, Wii)	Clinic/Lab	Self-Selected 'Comfortable' Speed	Short walk	PD	0	No Assoc.	RQ1	64.3	Moderate	PeerReview	Peer-reviewed/Journal article
1050	14106	14106	Cadence	Rhythm	Gaming system (Kinect, Wii)	Clinic/Lab	Self-Selected 'Comfortable' Speed	Short walk	PD	0	No Assoc.	RQ1	64.3	Moderate	PeerReview	Peer-reviewed/Journal article
1051	14106	14106	Stance Time	Phases	Gaming system (Kinect, Wii)	Clinic/Lab	Self-Selected 'Comfortable' Speed	Short walk	PD	0	No Assoc.	RQ1	64.3	Moderate	PeerReview	Peer-reviewed/Journal article
1052	14106	14106	Step/Stride Time	Rhythm	Gaming system (Kinect, Wii)	Clinic/Lab	Self-Selected 'Comfortable' Speed	Short walk	PD	0	No Assoc.	RQ1	64.3	Moderate	PeerReview	Peer-reviewed/Journal article
1053	14106	14106	Step/Stride Time	Rhythm	Gaming system (Kinect, Wii)	Clinic/Lab	Self-Selected 'Comfortable' Speed	Short walk	PD	0	No Assoc.	RQ1	64.3	Moderate	PeerReview	Peer-reviewed/Journal article
1054	14106	14106	Swing Time	Phases	Gaming system (Kinect, Wii)	Clinic/Lab	Self-Selected 'Comfortable' Speed	Short walk	PD	0	No Assoc.	RQ1	64.3	Moderate	PeerReview	Peer-reviewed/Journal article
1055	14106	14106	Gait Speed	Pace	Gaming system (Kinect, Wii)	Clinic/Lab	Self-Selected 'Comfortable' Speed	Short walk	PD	0	No Assoc.	RQ1	64.3	Moderate	PeerReview	Peer-reviewed/Journal article
1056	14106	14106	Stance Time	Phases	Gaming system (Kinect, Wii)	Clinic/Lab	Self-Selected 'Comfortable' Speed	Short walk	PD	0	No Assoc.	RQ1	64.3	Moderate	PeerReview	Peer-reviewed/Journal article
1057	14106	14106	Cadence	Rhythm	Gaming system (Kinect, Wii)	Clinic/Lab	Self-Selected 'Comfortable' Speed	Short walk	PD	0	No Assoc.	RQ1	64.3	Moderate	PeerReview	Peer-reviewed/Journal article
1058	14106	14106	Step/Stride Length	Pace	Gaming system (Kinect, Wii)	Clinic/Lab	Self-Selected 'Comfortable' Speed	Short walk	PD	0	No Assoc.	RQ1	64.3	Moderate	PeerReview	Peer-reviewed/Journal article
1059	14106	14106	Step/Stride Length	Pace	Gaming system (Kinect, Wii)	Clinic/Lab	Self-Selected 'Comfortable' Speed	Short walk	PD	0	No Assoc.	RQ1	64.3	Moderate	PeerReview	Peer-reviewed/Journal article
1060	15628	2248	Step/Stride Time Variability	Variability	Wearable Sensor (Other/mixed locations)	Clinic/Lab	Self-Selected 'Comfortable' Speed	Longer walk	PD	0	No Assoc.	RQ1	63.8	Mild	Conference	Conference paper
1061	15628	2248	Step/Stride Time	Rhythm	Wearable Sensor (Other/mixed locations)	Clinic/Lab	Self-Selected 'Comfortable' Speed	Longer walk	PD	0	No Assoc.	RQ1	63.8	Mild	Conference	Conference paper
1062	15628	2248	Asymmetry Measures	Asymmetry	Wearable Sensor (Other/mixed locations)	Clinic/Lab	Self-Selected 'Comfortable' Speed	Longer walk	PD	0	No Assoc.	RQ1	63.8	Mild	Conference	Conference paper
1063	15642	15847	Swing Time	Phases	Other	Clinic/Lab	Self-Selected 'Comfortable' Speed	Longer walk	PD	0	No Assoc.	RQ1	67.2	Moderate	PeerReview	Peer-reviewed/Journal article
1064	15642	15847	Step/Stride Time Variability	Variability	Other	Clinic/Lab	Self-Selected 'Comfortable' Speed	Longer walk	PD	0	No Assoc.	RQ1	79.9	Moderate	PeerReview	Peer-reviewed/Journal article
1065	15642	15847	Step/Stride Time Variability	Variability	Other	Clinic/Lab	Self-Selected 'Comfortable' Speed	Longer walk	PD	1	Sig. Assoc.	RQ1	61.2	Moderate	PeerReview	Peer-reviewed/Journal article
1066	15642	15847	Swing Time	Phases	Other	Clinic/Lab	Self-Selected 'Comfortable' Speed	Longer walk	PD	1	Sig. Assoc.	RQ1	61.2	Moderate	PeerReview	Peer-reviewed/Journal article
1067	15642	15847	Swing Time Variability	Variability	Other	Clinic/Lab	Self-Selected 'Comfortable' Speed	Longer walk	PD	1	Sig. Assoc.	RQ1	79.9	Moderate	PeerReview	Peer-reviewed/Journal article
1068	15642	15847	Swing Time Variability	Variability	Other	Clinic/Lab	Self-Selected 'Comfortable' Speed	Longer walk	PD	1	Sig. Assoc.	RQ1	67.2	Moderate	PeerReview	Peer-reviewed/Journal article
1069	15642	15847	Swing Time	Phases	Other	Clinic/Lab	Self-Selected 'Comfortable' Speed	Longer walk	PD	1	Sig. Assoc.	RQ1	79.9	Moderate	PeerReview	Peer-reviewed/Journal article
1070	15642	15847	Swing Time Variability	Variability	Other	Clinic/Lab	Self-Selected 'Comfortable' Speed	Longer walk	PD	1	Sig. Assoc.	RQ1	61.2	Moderate	PeerReview	Peer-reviewed/Journal article
1071	15642	15847	Step/Stride Time Variability	Variability	Other	Clinic/Lab	Self-Selected 'Comfortable' Speed	Longer walk	PD	1	Sig. Assoc.	RQ1	67.2	Moderate	PeerReview	Peer-reviewed/Journal article
1072	15642	15847	Step/Stride Time	Rhythm	Other	Clinic/Lab	Self-Selected 'Comfortable' Speed	Longer walk	PD	0	No Assoc.	RQ1	67.2	Moderate	PeerReview	Peer-reviewed/Journal article
1073	15642	15847	Step/Stride Time	Rhythm	Other	Clinic/Lab	Self-Selected 'Comfortable' Speed	Longer walk	PD	1	Sig. Assoc.	RQ1	61.2	Moderate	PeerReview	Peer-reviewed/Journal article
1074	15642	15847	Step/Stride Time	Rhythm	Other	Clinic/Lab	Self-Selected 'Comfortable' Speed	Longer walk	PD	0	No Assoc.	RQ1	79.9	Moderate	PeerReview	Peer-reviewed/Journal article
1075	15696	16475	Daily Walking Time	Volume	Mobile phone	Home/Real World	Real-world walking	Real-world walking	PD	1	Sig. Assoc.	RQ1	NA	NA	Conference	Conference paper
1076	15762	15762	Step/Stride Length	Pace	Instrumented Walkway	Clinic/Lab	Self-Selected 'Comfortable' Speed	Short walk	PD	1	Sig. Assoc.	RQ1	64.39	Moderate	PeerReview	Peer-reviewed/Journal article
1077	15762	15762	Double Support Time	Rhythm	Instrumented Walkway	Clinic/Lab	Self-Selected 'Comfortable' Speed	Short walk	PD	1	Sig. Assoc.	RQ1	64.39	Moderate	PeerReview	Peer-reviewed/Journal article
1078	15762	15762	Step/Stride Length	Pace	Instrumented Walkway	Clinic/Lab	Self-Selected 'Comfortable' Speed	Short walk	PD	1	Sig. Assoc.	RQ1	64.39	Moderate	PeerReview	Peer-reviewed/Journal article
1079	15762	15762	Step/Stride Time	Rhythm	Instrumented Walkway	Clinic/Lab	Self-Selected 'Comfortable' Speed	Short walk	PD	0	No Assoc.	RQ1	64.39	Moderate	PeerReview	Peer-reviewed/Journal article
1080	15762	15762	Gait Speed	Pace	Instrumented Walkway	Clinic/Lab	Self-Selected 'Comfortable' Speed	Short walk	PD	1	Sig. Assoc.	RQ1	64.39	Moderate	PeerReview	Peer-reviewed/Journal article
1081	15762	15762	Gait Speed	Pace	Instrumented Walkway	Clinic/Lab	Self-Selected 'Comfortable' Speed	Short walk	PD	1	Sig. Assoc.	RQ1	64.39	Moderate	PeerReview	Peer-reviewed/Journal article
1082	15762	15762	Step/Stride Length	Pace	Instrumented Walkway	Clinic/Lab	Self-Selected 'Comfortable' Speed	Short walk	PD	1	Sig. Assoc.	RQ1	64.39	Moderate	PeerReview	Peer-reviewed/Journal article
1083	15762	15762	Swing Time	Rhythm	Instrumented Walkway	Clinic/Lab	Self-Selected 'Comfortable' Speed	Short walk	PD	1	Sig. Assoc.	RQ1	64.39	Moderate	PeerReview	Peer-reviewed/Journal article
1084	15762	15762	Stance Time	Rhythm	Instrumented Walkway	Clinic/Lab	Self-Selected 'Comfortable' Speed	Short walk	PD	1	Sig. Assoc.	RQ1	64.39	Moderate	PeerReview	Peer-reviewed/Journal article
1085	15762	15762	Double Support Time	Rhythm	Instrumented Walkway	Clinic/Lab	Self-Selected 'Comfortable' Speed	Short walk	PD	1	Sig. Assoc.	RQ1	64.39	Moderate	PeerReview	Peer-reviewed/Journal article
1086	15762	15762	Swing Time	Rhythm	Instrumented Walkway	Clinic/Lab	Self-Selected 'Comfortable' Speed	Short walk	PD	0	No Assoc.	RQ1	64.39	Moderate	PeerReview	Peer-reviewed/Journal article
1087	15762	15762	Stance Time	Rhythm	Instrumented Walkway	Clinic/Lab	Self-Selected 'Comfortable' Speed	Short walk	PD	1	Sig. Assoc.	RQ1	64.39	Moderate	PeerReview	Peer-reviewed/Journal article
1088	15762	15762	Cadence	Rhythm	Instrumented Walkway	Clinic/Lab	Self-Selected 'Comfortable' Speed	Short walk	PD	0	No Assoc.	RQ1	64.39	Moderate	PeerReview	Peer-reviewed/Journal article
1089	15762	15762	Step/Stride Length	Pace	Instrumented Walkway	Clinic/Lab	Self-Selected 'Comfortable' Speed	Short walk	PD	1	Sig. Assoc.	RQ1	64.39	Moderate	PeerReview	Peer-reviewed/Journal article
1090	15762	15762	Step/Stride Time	Rhythm	Instrumented Walkway	Clinic/Lab	Self-Selected 'Comfortable' Speed	Short walk	PD	1	Sig. Assoc.	RQ1	64.39	Moderate	PeerReview	Peer-reviewed/Journal article
1091	15762	15762	Cadence	Rhythm	Instrumented Walkway	Clinic/Lab	Self-Selected 'Comfortable' Speed	Short walk	PD	1	Sig. Assoc.	RQ1	64.39	Moderate	PeerReview	Peer-reviewed/Journal article
1092	15847	15847	Stance Time	Phases	Other	Clinic/Lab	Self-Selected 'Comfortable' Speed	Short walk	PD	1	Sig. Assoc.	RQ1	66.3	NA	PeerReview	Peer-reviewed/Journal article
1093	15847	15847	Swing Time	Phases	Other	Clinic/Lab	Self-Selected 'Comfortable' Speed	Short walk	PD	1	Sig. Assoc.	RQ1	66.3	NA	PeerReview	Peer-reviewed/Journal article
1094	15847	15847	Step/Stride Length	Pace	Other	Clinic/Lab	Self-Selected 'Comfortable' Speed	Short walk	PD	1	Sig. Assoc.	RQ1	66.3	NA	PeerReview	Peer-reviewed/Journal article
1095	15847	15847	Step/Stride Time	Rhythm	Other	Clinic/Lab	Self-Selected 'Comfortable' Speed	Short walk	PD	0	No Assoc.	RQ1	66.3	NA	PeerReview	Peer-reviewed/Journal article
1096	15972	15972	Swing Time Variability	Variability	Other	Clinic/Lab	Self-Selected 'Comfortable' Speed	Longer walk	PD	0	No Assoc.	RQ1	72.8	Moderate	Conference	Conference paper
1097	15972	15972	Stance Time	Phases	Other	Clinic/Lab	Self-Selected 'Comfortable' Speed	Longer walk	PD	1	Sig. Assoc.	RQ1	72.8	Moderate	Conference	Conference paper
1098	15972	15972	Swing Time	Phases	Other	Clinic/Lab	Self-Selected 'Comfortable' Speed	Longer walk	PD	1	Sig. Assoc.	RQ1	72.8	Moderate	Conference	Conference paper
1099	15972	15972	Stance Time Variability	Variability	Other	Clinic/Lab	Self-Selected 'Comfortable' Speed	Longer walk	PD	0	No Assoc.	RQ1	72.8	Moderate	Conference	Conference paper
1100	15972	15972	Stance Time	Phases	Other	Clinic/Lab	Self-Selected 'Comfortable' Speed	Longer walk	PD	0	No Assoc.	RQ1	72.8	Moderate	Conference	Conference paper
1101	15972	15972	Stance Time Variability	Variability	Other	Clinic/Lab	Self-Selected 'Comfortable' Speed	Longer walk	PD	0	No Assoc.	RQ1	72.8	Moderate	Conference	Conference paper
1102	15972	15972	Swing Time Variability	Variability	Other	Clinic/Lab	Self-Selected 'Comfortable' Speed	Longer walk	PD	0	No Assoc.	RQ1	72.8	Moderate	Conference	Conference paper
1103	15972	15972	Swing Time	Phases	Other	Clinic/Lab	Self-Selected 'Comfortable' Speed	Longer walk	PD	0	No Assoc.	RQ1	72.8	Moderate	Conference	Conference paper
1104	16205	16205	Step/Stride Time	Rhythm	Video/Optometric	Clinic/Lab	Self-Selected 'Comfortable' Speed	Longer walk	PD	0	No Assoc.	RQ1	69	NA	PeerReview	Peer-reviewed/Journal article
1105	16249	16249	Step/Stride Length	Pace	Uninstrumented clinical test (Gait speed)	Clinic/Lab	Self-Selected 'Comfortable' Speed	Short walk	PD	1	Sig. Assoc.	RQ1	72.3	Mild	PeerReview	Peer-reviewed/Journal article
1106	16293	15847	Step/Stride Time	Rhythm	Wearable Sensor (Other/mixed locations)	Clinic/Lab	Self-Selected 'Comfortable' Speed	Longer walk	PD	0	No Assoc.	RQ1	64.5	Moderate	PeerReview	Peer-reviewed/Journal article
1107	16293	15847	Swing Time	Rhythm	Wearable Sensor (Other/mixed locations)	Clinic/Lab	Self-Selected 'Comfortable' Speed	Longer walk	PD	1	Sig. Assoc.	RQ1	64.5	Moderate	PeerReview	Peer-reviewed/Journal article
1108	16475	16475	Walking Bout Length	Volume	Mobile phone	Home/Real World	Real-world walking	Real-world walking	PD	1	Sig. Assoc.	RQ1	NA	NA	Conference	Conference paper
1109	16475	16475	Cadence	Rhythm	Mobile phone	Home/Real World	Real-world walking	Real-world walking	PD	1	Sig. Assoc.	RQ1	NA	NA	Conference	Conference paper
1110	16475	16475	Cadence Variability	Variability	Mobile phone	Home/Real World	Real-world walking	Real-world walking	PD	1	Sig. Assoc.	RQ1	NA	NA	Conference	Conference paper
1111	16481	16481	Swing Time	Rhythm	Instrumented Walkway	Clinic/Lab	Self-Selected 'Comfortable' Speed	Short walk	PD	1	Sig. Assoc.	RQ1	58.9	NA	PeerReview	Peer-reviewed/Journal article
1112	16481	16481	Cadence	Rhythm	Instrumented Walkway	Clinic/Lab	Self-Selected 'Comfortable' Speed	Short walk	PD	1	Sig. Assoc.	RQ1	58.9	NA	PeerReview	Peer-reviewed/Journal article
1113	16481	16481	Step/Stride Time	Rhythm	Instrumented Walkway	Clinic/Lab	Self-Selected 'Comfortable' Speed	Short walk	PD	1	Sig. Assoc.	RQ1	58.9	NA	PeerReview	Peer-reviewed/Journal article
1114	16481	16481	Gait Speed	Pace	Instrumented Walkway	Clinic/Lab	Self-Selected 'Comfortable' Speed	Short walk	PD	1	Sig. Assoc.	RQ1	58.9	NA	PeerReview	Peer-reviewed/Journal article
1115	16481	16481	Double Support Time	Rhythm	Instrumented Walkway	Clinic/Lab	Self-Selected 'Comfortable' Speed	Short walk	PD	1	Sig. Assoc.	RQ1	58.9	NA	PeerReview	Peer-reviewed/Journal article
1116	16481	16481	Stance Time	Rhythm	Instrumented Walkway	Clinic/Lab	Self-Selected 'Comfortable' Speed	Short walk	PD	1	Sig. Assoc.	RQ1	58.9	NA	PeerReview	Peer-reviewed/Journal article
1117	16481	16481	Step/Stride Length	Pace	Instrumented Walkway	Clinic/Lab	Self-Selected 'Comfortable' Speed	Short walk	PD	1	Sig. Assoc.	RQ1	58.9	NA	PeerReview	Peer-reviewed/Journal article
1118	16481	16481	Step/Stride Length	Pace	Instrumented Walkway	Clinic/Lab	Self-Selected 'Comfortable' Speed	Short walk	PD	1	Sig. Assoc.	RQ1	58.9	NA	PeerReview	Peer-reviewed/Journal article
1119	16486	16486	Swing Time	Rhythm	Gaming system (Kinect, Wii)	Clinic/Lab	Self-Selected 'Comfortable' Speed	Short walk	PD	0	Non-Sig. Trend	RQ1	NA	NA	NoPeerReview	Report/Other gray literature
1120	16486	16486	Gait Speed	Pace	Gaming system (Kinect, Wii)	Clinic/Lab	Self-Selected 'Comfortable' Speed	Short walk	PD	0	Non-Sig. Trend	RQ1	NA	NA	NoPeerReview	Report/Other gray literature
1121	16486	16486	Single Support Time	Rhythm	Gaming system (Kinect, Wii)	Clinic/Lab	Self-Selected 'Comfortable' Speed	Short walk	PD	0	Non-Sig. Trend	RQ1	NA	NA	NoPeerReview	Report/Other gray literature
1122	16641	16641	Double Support Time	Phases	Wearable Sensor (Other/mixed locations)	Clinic/Lab	Self-Selected 'Comfortable' Speed	Longer walk	PD	1	Sig. Assoc.	RQ1	68.4	Moderate	PeerReview	Peer-reviewed/Journal article
1123	16641	16641	Step/Stride Length	Pace	Wearable Sensor (Other/mixed locations)	Clinic/Lab	Self-Selected 'Comfortable' Speed	Longer walk	PD	1	Sig. Assoc.	RQ1	68.4	Moderate	PeerReview	Peer-reviewed/Journal article
1124	16641	16641	Gait Speed	Pace	Wearable Sensor (Other/mixed locations)	Clinic/Lab	Self-Selected 'Comfortable' Speed	Longer walk	PD	1	Sig. Assoc.	RQ1	68.4	Moderate	PeerReview	Peer-reviewed/Journal article
1125	16641	16641	Stance Time	Phases	Wearable Sensor (Other/mixed locations)	Clinic/Lab	Self-Selected 'Comfortable' Speed	Longer walk	PD	1	Sig. Assoc.	RQ1	68.4	Moderate	PeerReview	Peer-reviewed/Journal article
1126	16641	16641	Step/Stride Time	Rhythm	Wearable Sensor (Other/mixed locations)	Clinic/Lab	Self-Selected 'Comfortable' Speed	Longer walk	PD	1	Sig. Assoc.	RQ1	68.4	Moderate	PeerReview	Peer-reviewed/Journal article
1127	16641	16641	Stance Time	Phases	Wearable Sensor (Other/mixed locations)	Clinic/Lab	Self-Selected 'Comfortable' Speed	Longer walk	PD	1	Sig. Assoc.	RQ1	68.4	Moderate	PeerReview	Peer-reviewed/Journal article
1128	16641	16641	Step/Stride Time	Rhythm	Wearable Sensor (Other/mixed locations)	Clinic/Lab	Self-Selected 'Comfortable' Speed	Longer walk	PD	1	Sig. Assoc.	RQ1	68.4	Moderate	PeerReview	Peer-reviewed/Journal article
1129	16641	16641	Step/Stride Length	Pace	Wearable Sensor (Other/mixed locations)	Clinic/Lab	Self-Selected 'Comfortable' Speed	Longer walk	PD	1	Sig. Assoc.	RQ1	68.4	Moderate	PeerReview	Peer-reviewed/Journal article
1130	16641	16641	Gait Speed	Pace	Wearable Sensor (Other/mixed locations)	Clinic/Lab	Self-Selected 'Comfortable' Speed	Longer walk	PD	1	Sig. Assoc.	RQ1	68.4	Moderate	PeerReview	Peer-reviewed/Journal article
1131	16641	16641	Step/Stride Time Variability	Variability	Wearable Sensor (Other/mixed locations)	Clinic/Lab	Self-Selected 'Comfortable' Speed	Longer walk	PD	1	Sig. Assoc.	RQ1	68.4	Moderate	PeerReview	Peer-reviewed/Journal article
1132	16641	16641	Double Support Time	Phases	Wearable Sensor (Other/mixed locations)	Clinic/Lab	Self-Selected 'Comfortable' Speed	Longer walk	PD	1	Sig. Assoc.	RQ1	68.4	Moderate	PeerReview	Peer-reviewed/Journal article
1133	16641	16641	Step/Stride Time Variability	Variability	Wearable Sensor (Other/mixed locations)	Clinic/Lab	Self-Selected 'Comfortable' Speed	Longer walk	PD	0	No Assoc.	RQ1	68.4	Moderate	PeerReview	Peer-reviewed/Journal article
1134	16662	16662	Single Support Time	Phases	Video/Optometric	Clinic/Lab	Self-Selected 'Comfortable' Speed	Short walk	PD	1	Sig. Assoc.	RQ1	71.4	Moderate	PeerReview	Peer-reviewed/Journal article
1135	16662	16662	Gait Speed	Pace	Video/Optometric	Clinic/Lab	Self-Selected 'Comfortable' Speed	Short walk	PD	1	Sig. Assoc.	RQ1	71.4	Moderate	PeerReview	Peer-reviewed/Journal article
1136	16662	16662	Double Support Time	Phases	Video/Optometric	Clinic/Lab	Self-Selected 'Comfortable' Speed	Short walk	PD	1	Sig. Assoc.	RQ1	71.4	Moderate	PeerReview	Peer-reviewed/Journal article
1137	16662	16662	Step/Stride Length	Pace	Video/Optometric	Clinic/Lab	Self-Selected 'Comfortable' Speed	Short walk	PD	1	Sig. Assoc.	RQ1	71.4	Moderate	PeerReview	Peer-reviewed/Journal article
1138	16662	16662	Cadence	Rhythm	Video/Optometric	Clinic/Lab	Self-Selected 'Comfortable' Speed	Short walk	PD	1	Sig. Assoc.	RQ1	71.4	Moderate	PeerReview	Peer-reviewed/Journal article
1139	16696	16696	Gait Speed	Pace	Wearable Sensor (Hip/Waist)	Clinic/Lab	Self-Selected 'Comfortable' Speed	Short walk	PD	1	Sig. Assoc.	RQ1	67	Moderate	PeerReview	Peer-reviewed/Journal article
1140	16696	16696	Gait Speed	Pace	Wearable Sensor (Hip/Waist)	Clinic/Lab	Top Speed	Short walk	PD	1	Sig. Assoc.	RQ1	67	Moderate	PeerReview	Peer-reviewed/Journal article
1141	16696	16696	Step/Stride Time Variability	Variability	Wearable Sensor (Hip/Waist)	Clinic/Lab	Self-Selected 'Comfortable' Speed	Short walk	PD	1	Sig. Assoc.	RQ1	67	Moderate	PeerReview	Peer-reviewed/Journal article
1142	16696	16696	Gait Speed	Pace	Wearable Sensor (Hip/Waist)	Clinic/Lab	Top Speed	Short walk	PD	1	Sig. Assoc.	RQ1	62	Mild	PeerReview	Peer-reviewed/Journal article
1143	16696	16696	Step/Stride Time	Rhythm	Wearable Sensor (Hip/Waist)	Clinic/Lab	Top Speed	Short walk	PD	0	No Assoc.	RQ1	67	Moderate	PeerReview	Peer-reviewed/Journal article
1144	16696	16696	Step/Stride Time Variability	Variability	Wearable Sensor (Hip/Waist)	Clinic/Lab	Self-Selected 'Comfortable' Speed	Short walk	PD	0	No Assoc.	RQ1	62	Mild	PeerReview	Peer-reviewed/Journal article
1145	16696	16696	Step/Stride Time Variability	Variability	Wearable Sensor (Hip/Waist)	Clinic/Lab	Top Speed	Short walk	PD	0	No Assoc.	RQ1	67	Moderate	PeerReview	Peer-reviewed/Journal article
1146	16696	16696	Asymmetry Measures	Asymmetry	Wearable Sensor (Hip/Waist)	Clinic/Lab	Top Speed	Short walk	PD	0	No Assoc.	RQ1	67	Moderate	PeerReview	Peer-reviewed/Journal article
1147	16696	16696	Asymmetry Measures	Asymmetry	Wearable Sensor (Hip/Waist)	Clinic/Lab	Top Speed	Short walk	PD	0	No Assoc.	RQ1	62	Mild	PeerReview	Peer-reviewed/Journal article
1148	16696	16696	Gait Speed	Pace	Wearable Sensor (Hip/Waist)	Clinic/Lab	Self-Selected 'Comfortable' Speed	Short walk	PD	1	Sig. Assoc.	RQ1	62	Mild	PeerReview	Peer-reviewed/Journal article
1149	16696	16696	Asymmetry Measures	Asymmetry	Wearable Sensor (Hip/Waist)	Clinic/Lab	Self-Selected 'Comfortable' Speed	Short walk	PD	0	No Assoc.	RQ1	62	Mild	PeerReview	Peer-reviewed/Journal article
1150	16696	16696	Step/Stride Time	Rhythm	Wearable Sensor (Hip/Waist)	Clinic/Lab	Self-Selected 'Comfortable' Speed	Short walk	PD	0	No Assoc.	RQ1	62	Mild	PeerReview	Peer-reviewed/Journal article
1151	16696	16696	Step/Stride Time	Rhythm	Wearable Sensor (Hip/Waist)	Clinic/Lab	Top Speed	Short walk	PD	0	No Assoc.	RQ1	62	Mild	PeerReview	Peer-reviewed/Journal article
1152	16696	16696	Asymmetry Measures	Asymmetry	Wearable Sensor (Hip/Waist)	Clinic/Lab	Self-Selected 'Comfortable' Speed	Short walk	PD	1	Sig. Assoc.	RQ1	67	Moderate	PeerReview	Peer-reviewed/Journal article
1153	16696	16696	Step/Stride Time	Rhythm	Wearable Sensor (Hip/Waist)	Clinic/Lab	Self-Selected 'Comfortable' Speed	Short walk	PD	0	No Assoc.	RQ1	67	Moderate	PeerReview	Peer-reviewed/Journal article
1154	16696	16696	Step/Stride Time Variability	Variability	Wearable Sensor (Hip/Waist)	Clinic/Lab	Top Speed	Short walk	PD	0	No Assoc.	RQ1	62	Mild	PeerReview	Peer-reviewed/Journal article
1155	16886	16886	Step/Stride Length	Pace	Instrumented Walkway	Clinic/Lab	Self-Selected 'Comfortable' Speed	Short walk	PD	0	No Assoc.	RQ1	55.35	NA	PeerReview	Peer-reviewed/Journal article
1156	16886	16886	Swing Time	Rhythm	Instrumented Walkway	Clinic/Lab	Self-Selected 'Comfortable' Speed	Short walk	PD	0	No Assoc.	RQ1	55.35	NA	PeerReview	Peer-reviewed/Journal article
1157	16886	16886	Step/Stride Time	Rhythm	Instrumented Walkway	Clinic/Lab	Self-Selected 'Comfortable' Speed	Short walk	PD	0	No Assoc.	RQ1	55.35	NA	PeerReview	Peer-reviewed/Journal article
1158	17466	17466	Stance Time	Phases	Video/Optometric	Clinic/Lab	Self-Selected 'Comfortable' Speed	Short walk	PD	0	No Assoc.	RQ1	73.3	Moderate	PeerReview	Peer-reviewed/Journal article
1159	17466	17466	Cadence	Rhythm	Video/Optometric	Clinic/Lab	Self-Selected 'Comfortable' Speed	Short walk	PD	0	No Assoc.	RQ1	73.3	Moderate	PeerReview	Peer-reviewed/Journal article
1160	17466	17466	Step/Stride Length	Pace	Video/Optometric	Clinic/Lab	Self-Selected 'Comfortable' Speed	Short walk	PD	1	Sig. Assoc.	RQ1	73.3	Moderate	PeerReview	Peer-reviewed/Journal article
1161	17466	17466	Gait Speed	Pace	Video/Optometric	Clinic/Lab	Self-Selected 'Comfortable' Speed	Short walk	PD	1	Sig. Assoc.	RQ1	73.3	Moderate	PeerReview	Peer-reviewed/Journal article
1162	17466	17466	Swing Time	Phases	Video/Optometric	Clinic/Lab	Self-Selected 'Comfortable' Speed	Short walk	PD	1	Sig. Assoc.	RQ1	73.3	Moderate	PeerReview	Peer-reviewed/Journal article
1163	17466	17466	Double Support Time	Phases	Video/Optometric	Clinic/Lab	Self-Selected 'Comfortable' Speed	Short walk	PD	1	Sig. Assoc.	RQ1	73.3	Moderate	PeerReview	Peer-reviewed/Journal article
1164	17466	17466	Step/Stride Length	Pace	Video/Optometric	Clinic/Lab	Self-Selected 'Comfortable' Speed	Short walk	PD	1	Sig. Assoc.	RQ1	73.3	Moderate	PeerReview	Peer-reviewed/Journal article
1165	19212	15847	Gait Speed	Pace	Instrumented Walkway	Clinic/Lab	Self-Selected 'Comfortable' Speed	Longer walk	PD	1	Sig. Assoc.	RQ1	66.3	Moderate	PeerReview	Peer-reviewed/Journal article
1166	19796	19796	Step/Stride Length	Pace	Video/Optometric	Clinic/Lab	Self-Selected 'Comfortable' Speed	Short walk	PD	0	No Assoc.	RQ1	63.13	Moderate	PeerReview	Peer-reviewed/Journal article
1167	19796	19796	Gait Speed	Pace	Video/Optometric	Clinic/Lab	Self-Selected 'Comfortable' Speed	Short walk	PD	0	No Assoc.	RQ1	63.13	Moderate	PeerReview	Peer-reviewed/Journal article
1168	19796	19796	Asymmetry Measures	Asymmetry	Video/Optometric	Clinic/Lab	Self-Selected 'Comfortable' Speed	Short walk	PD	0	No Assoc.	RQ1	63.13	Moderate	PeerReview	Peer-reviewed/Journal article
1169	19796	19796	Step Width	Base of Support	Video/Optometric	Clinic/Lab	Self-Selected 'Comfortable' Speed	Short walk	PD	0	No Assoc.	RQ1	63.13	Moderate	PeerReview	Peer-reviewed/Journal article
1170	19796	19796	Cadence	Rhythm	Video/Optometric	Clinic/Lab	Self-Selected 'Comfortable' Speed	Short walk	PD	0	No Assoc.	RQ1	63.13	Moderate	PeerReview	Peer-reviewed/Journal article
1171	19796	19796	Asymmetry Measures	Asymmetry	Video/Optometric	Clinic/Lab	Self-Selected 'Comfortable' Speed	Short walk	PD	0	No Assoc.	RQ1	63.13	Moderate	PeerReview	Peer-reviewed/Journal article
1172	20354	20354	Gait Speed	Pace	Uninstrumented clinical test (Gait speed)	Clinic/Lab	Self-Selected 'Comfortable' Speed	Short walk	PD	1	Sig. Assoc.	RQ1	70.75	Moderate	NoPeerReview	Thesis (PhD Only)
1173	20354	20354	Gait Speed	Pace	Uninstrumented clinical test (Gait speed)	Clinic/Lab	Self-Selected 'Comfortable' Speed	Short walk	PD	0	No Assoc.	RQ1	70.75	Mild	NoPeerReview	Thesis (PhD Only)
1174	20358	1689	Cadence	Rhythm	Wearable Sensor (Other/mixed locations)	Clinic/Lab	Self-Selected 'Comfortable' Speed	Short walk	PD	1	Sig. Assoc.	RQ1	63.7	Moderate	NoPeerReview	Thesis (PhD Only)
1175	20358	1689	Stance Time	Phases	Wearable Sensor (Other/mixed locations)	Clinic/Lab	Self-Selected 'Comfortable' Speed	Short walk	PD	0	No Assoc.	RQ1	63.7	Moderate	NoPeerReview	Thesis (PhD Only)
1176	20358	1689	Gait Speed	Pace	Wearable Sensor (Other/mixed locations)	Clinic/Lab	Self-Selected 'Comfortable' Speed	Short walk	PD	1	Sig. Assoc.	RQ1	63.7	Moderate	NoPeerReview	Thesis (PhD Only)
1177	20358	1689	Swing Time	Phases	Wearable Sensor (Other/mixed locations)	Clinic/Lab	Self-Selected 'Comfortable' Speed	Short walk	PD	1	Sig. Assoc.	RQ1	63.7	Moderate	NoPeerReview	Thesis (PhD Only)
1178	20358	1689	Step/Stride Length	Pace	Wearable Sensor (Other/mixed locations)	Clinic/Lab	Self-Selected 'Comfortable' Speed	Short walk	PD	1	Sig. Assoc.	RQ1	63.7	Moderate	NoPeerReview	Thesis (PhD Only)
1179	20358	1689	Step/Stride Time	Rhythm	Wearable Sensor (Other/mixed locations)	Clinic/Lab	Self-Selected 'Comfortable' Speed	Short walk	PD	1	Sig. Assoc.	RQ1	63.7	Moderate	NoPeerReview	Thesis (PhD Only)
1180	20367	20367	Stance Time	Phases	Video/Optometric	Clinic/Lab	Set speed (Treadmill)	Longer walk	PD	1	Sig. Assoc.	RQ1	63.55	Moderate	NoPeerReview	Thesis (PhD Only)
1181	20367	20367	Gait Speed	Pace	Video/Optometric	Clinic/Lab	Self-Selected 'Comfortable' Speed	Longer walk	PD	1	Sig. Assoc.	RQ1	63.55	Moderate	NoPeerReview	Thesis (PhD Only)
1182	20367	20367	Step/Stride Length	Pace	Video/Optometric	Clinic/Lab	Set speed (Treadmill)	Longer walk	PD	1	Sig. Assoc.	RQ1	63.55	Moderate	NoPeerReview	Thesis (PhD Only)
1183	20378	20378	Swing Time	Phases	Wearable Sensor (Other/mixed locations)	Clinic/Lab	Top Speed	Longer walk	PD	0	No Assoc.	RQ1	71.26	Moderate	NoPeerReview	Thesis (PhD Only)
1184	20378	20378	Asymmetry Measures	Asymmetry	Wearable Sensor (Other/mixed locations)	Clinic/Lab	Self-Selected 'Comfortable' Speed	Longer walk	PD	0	No Assoc.	RQ1	71.26	Moderate	NoPeerReview	Thesis (PhD Only)
1185	20378	20378	Cadence Variability	Variability	Wearable Sensor (Other/mixed locations)	Clinic/Lab	Top Speed	Longer walk	PD	0	No Assoc.	RQ1	71.26	Moderate	NoPeerReview	Thesis (PhD Only)
1186	20378	20378	Step/Stride Length Variability	Variability	Wearable Sensor (Other/mixed locations)	Clinic/Lab	Top Speed	Longer walk	PD	0	No Assoc.	RQ1	71.26	Moderate	NoPeerReview	Thesis (PhD Only)
1187	20378	20378	Swing Time	Phases	Wearable Sensor (Other/mixed locations)	Clinic/Lab	Top Speed	Longer walk	PD	0	No Assoc.	RQ1	71.26	Moderate	NoPeerReview	Thesis (PhD Only)
1188	20378	20378	Asymmetry Measures	Asymmetry	Wearable Sensor (Other/mixed locations)	Clinic/Lab	Top Speed	Longer walk	PD	0	No Assoc.	RQ1	71.26	Moderate	NoPeerReview	Thesis (PhD Only)
1189	20378	20378	Gait Speed	Pace	Wearable Sensor (Other/mixed locations)	Clinic/Lab	Top Speed	Longer walk	PD	1	Sig. Assoc.	RQ1	71.26	Moderate	NoPeerReview	Thesis (PhD Only)
1190	20378	20378	Cadence Variability	Variability	Wearable Sensor (Other/mixed locations)	Clinic/Lab	Top Speed	Longer walk	PD	0	No Assoc.	RQ1	71.26	Moderate	NoPeerReview	Thesis (PhD Only)
1191	20378	20378	Cadence Variability	Variability	Wearable Sensor (Other/mixed locations)	Clinic/Lab	Self-Selected 'Comfortable' Speed	Longer walk	PD	0	No Assoc.	RQ1	71.26	Moderate	NoPeerReview	Thesis (PhD Only)
1192	20378	20378	Double Support Time	Phases	Wearable Sensor (Other/mixed locations)	Clinic/Lab	Top Speed	Longer walk	PD	0	No Assoc.	RQ1	71.26	Moderate	NoPeerReview	Thesis (PhD Only)
1193	20378	20378	Gait Speed	Pace	Wearable Sensor (Other/mixed locations)	Clinic/Lab	Top Speed	Longer walk	PD	1	Sig. Assoc.	RQ1	71.26	Moderate	NoPeerReview	Thesis (PhD Only)
1194	20378	20378	Swing Time	Phases	Wearable Sensor (Other/mixed locations)	Clinic/Lab	Self-Selected 'Comfortable' Speed	Longer walk	PD	0	No Assoc.	RQ1	71.26	Moderate	NoPeerReview	Thesis (PhD Only)
1195	20378	20378	Step/Stride Speed Variability	Variability	Wearable Sensor (Other/mixed locations)	Clinic/Lab	Top Speed	Longer walk	PD	0	No Assoc.	RQ1	71.26	Moderate	NoPeerReview	Thesis (PhD Only)
1196	20378	20378	Double Support Time	Phases	Wearable Sensor (Other/mixed locations)	Clinic/Lab	Top Speed	Longer walk	PD	0	No Assoc.	RQ1	71.26	Moderate	NoPeerReview	Thesis (PhD Only)
1197	20378	20378	Step/Stride Length	Pace	Wearable Sensor (Other/mixed locations)	Clinic/Lab	Top Speed	Longer walk	PD	1	Sig. Assoc.	RQ1	71.26	Moderate	NoPeerReview	Thesis (PhD Only)
1198	20378	20378	Cadence	Rhythm	Wearable Sensor (Other/mixed locations)	Clinic/Lab	Top Speed	Longer walk	PD	0	No Assoc.	RQ1	71.26	Moderate	NoPeerReview	Thesis (PhD Only)
1199	20378	20378	Gait Speed	Pace	Wearable Sensor (Other/mixed locations)	Clinic/Lab	Self-Selected 'Comfortable' Speed	Longer walk	PD	1	Sig. Assoc.	RQ1	71.26	Moderate	NoPeerReview	Thesis (PhD Only)
1200	20378	20378	Step/Stride Length Variability	Variability	Wearable Sensor (Other/mixed locations)	Clinic/Lab	Top Speed	Longer walk	PD	0	No Assoc.	RQ1	71.26	Moderate	NoPeerReview	Thesis (PhD Only)
1201	20378	20378	Cadence	Rhythm	Wearable Sensor (Other/mixed locations)	Clinic/Lab	Self-Selected 'Comfortable' Speed	Longer walk	PD	0	No Assoc.	RQ1	71.26	Moderate	NoPeerReview	Thesis (PhD Only)
1202	20378	20378	Cadence	Rhythm	Wearable Sensor (Other/mixed locations)	Clinic/Lab	Top Speed	Longer walk	PD	0	No Assoc.	RQ1	71.26	Moderate	NoPeerReview	Thesis (PhD Only)
1203	20378	20378	Asymmetry Measures	Asymmetry	Wearable Sensor (Other/mixed locations)	Clinic/Lab	Top Speed	Longer walk	PD	0	No Assoc.	RQ1	71.26	Moderate	NoPeerReview	Thesis (PhD Only)
1204	20378	20378	Step/Stride Speed Variability	Variability	Wearable Sensor (Other/mixed locations)	Clinic/Lab	Top Speed	Longer walk	PD	0	No Assoc.	RQ1	71.26	Moderate	NoPeerReview	Thesis (PhD Only)
1205	20378	20378	Step/Stride Length Variability	Variability	Wearable Sensor (Other/mixed locations)	Clinic/Lab	Self-Selected 'Comfortable' Speed	Longer walk	PD	0	No Assoc.	RQ1	71.26	Moderate	NoPeerReview	Thesis (PhD Only)
1206	20378	20378	Step/Stride Length	Pace	Wearable Sensor (Other/mixed locations)	Clinic/Lab	Top Speed	Longer walk	PD	1	Sig. Assoc.	RQ1	71.26	Moderate	NoPeerReview	Thesis (PhD Only)
1207	20378	20378	Double Support Time	Phases	Wearable Sensor (Other/mixed locations)	Clinic/Lab	Self-Selected 'Comfortable' Speed	Longer walk	PD	0	No Assoc.	RQ1	71.26	Moderate	NoPeerReview	Thesis (PhD Only)
1208	20378	20378	Step/Stride Length	Pace	Wearable Sensor (Other/mixed locations)	Clinic/Lab	Self-Selected 'Comfortable' Speed	Longer walk	PD	1	Sig. Assoc.	RQ1	71.26	Moderate	NoPeerReview	Thesis (PhD Only)
1209	20378	20378	Step/Stride Speed Variability	Variability	Wearable Sensor (Other/mixed locations)	Clinic/Lab	Self-Selected 'Comfortable' Speed	Longer walk	PD	0	No Assoc.	RQ1	71.26	Moderate	NoPeerReview	Thesis (PhD Only)
1210	20383	20383	Gait Speed	Pace	Uninstrumented clinical test (Gait speed)	Clinic/Lab	Self-Selected 'Comfortable' Speed	Longer walk	PD	1	Sig. Assoc.	RQ1	69	Moderate	NoPeerReview	Thesis (PhD Only)
1211	20383	20383	Cadence	Rhythm	Uninstrumented clinical test (Gait speed)	Clinic/Lab	Self-Selected 'Comfortable' Speed	Longer walk	PD	0	No Assoc.	RQ1	69	Moderate	NoPeerReview	Thesis (PhD Only)
1212	20383	20383	Step/Stride Length	Pace	Uninstrumented clinical test (Gait speed)	Clinic/Lab	Self-Selected 'Comfortable' Speed	Longer walk	PD	1	Sig. Assoc.	RQ1	69	Moderate	NoPeerReview	Thesis (PhD Only)
1213	20383	20383	Step/Stride Time	Rhythm	Uninstrumented clinical test (Gait speed)	Clinic/Lab	Self-Selected 'Comfortable' Speed	Longer walk	PD	0	No Assoc.	RQ1	69	Moderate	NoPeerReview	Thesis (PhD Only)
1214	20384	20384	Step/Stride Length	Pace	Video/Optometric	Clinic/Lab	Averaged value (between fast and normal trials)	Short walk	PD	1	Sig. Assoc.	RQ1	68.6	Moderate	NoPeerReview	Thesis (PhD Only)
1215	20384	20384	Step/Stride Time Variability	Variability	Video/Optometric	Clinic/Lab	Set speed (Treadmill)	Longer walk	PD	0	No Assoc.	RQ1	68.6	Moderate	NoPeerReview	Thesis (PhD Only)
1216	20384	20384	Gait Speed	Pace	Video/Optometric	Clinic/Lab	Averaged value (between fast and normal trials)	Short walk	PD	1	Sig. Assoc.	RQ1	68.6	Moderate	NoPeerReview	Thesis (PhD Only)
1217	20384	20384	Step/Stride Time	Rhythm	Video/Optometric	Clinic/Lab	Averaged value (between fast and normal trials)	Short walk	PD	0	No Assoc.	RQ1	68.6	Moderate	NoPeerReview	Thesis (PhD Only)
1218	20384	20384	Step/Stride Length Variability	Variability	Video/Optometric	Clinic/Lab	Set speed (Treadmill)	Longer walk	PD	1	Sig. Assoc.	RQ1	68.6	Moderate	NoPeerReview	Thesis (PhD Only)
1219	20445	20445	Step/Stride Time	Rhythm	Video/Optometric	Clinic/Lab	Set speed (Treadmill)	Longer walk	PD	0	No Assoc.	RQ1	71	Mild	NoPeerReview	Thesis (PhD Only)
1220	20445	20445	Step Width Variability	Variability	Video/Optometric	Clinic/Lab	Averaged value (between fast and normal trials)	Short walk	PD	0	No Assoc.	RQ1	71	Mild	NoPeerReview	Thesis (PhD Only)
1221	20445	20445	Gait Speed	Pace	Video/Optometric	Clinic/Lab	Averaged value (between fast and normal trials)	Short walk	PD	0	No Assoc.	RQ1	71	Mild	NoPeerReview	Thesis (PhD Only)
1222	20445	20445	Step/Stride Speed Variability	Variability	Video/Optometric	Clinic/Lab	Averaged value (between fast and normal trials)	Short walk	PD	0	No Assoc.	RQ1	71	Mild	NoPeerReview	Thesis (PhD Only)
1223	20445	20445	Step Width	Base of Support	Video/Optometric	Clinic/Lab	Set speed (Treadmill)	Longer walk	PD	0	No Assoc.	RQ1	71	Mild	NoPeerReview	Thesis (PhD Only)
1224	20445	20445	Step/Stride Time	Rhythm	Video/Optometric	Clinic/Lab	Averaged value (between fast and normal trials)	Short walk	PD	0	No Assoc.	RQ1	71	Mild	NoPeerReview	Thesis (PhD Only)
1225	20445	20445	Step/Stride Length Variability	Variability	Video/Optometric	Clinic/Lab	Averaged value (between fast and normal trials)	Short walk	PD	0	No Assoc.	RQ1	71	Mild	NoPeerReview	Thesis (PhD Only)
1226	20445	20445	Step/Stride Length	Pace	Video/Optometric	Clinic/Lab	Averaged value (between fast and normal trials)	Short walk	PD	0	No Assoc.	RQ1	71	Mild	NoPeerReview	Thesis (PhD Only)
1227	20445	20445	Step/Stride Time Variability	Variability	Video/Optometric	Clinic/Lab	Averaged value (between fast and normal trials)	Short walk	PD	0	No Assoc.	RQ1	71	Mild	NoPeerReview	Thesis (PhD Only)
1228	20445	20445	Step Width Variability	Variability	Video/Optometric	Clinic/Lab	Set speed (Treadmill)	Longer walk	PD	0	No Assoc.	RQ1	71	Mild	NoPeerReview	Thesis (PhD Only)
1229	20445	20445	Step/Stride Time Variability	Variability	Video/Optometric	Clinic/Lab	Set speed (Treadmill)	Longer walk	PD	0	No Assoc.	RQ1	71	Mild	NoPeerReview	Thesis (PhD Only)
1230	20445	20445	Step/Stride Length	Pace	Video/Optometric	Clinic/Lab	Set speed (Treadmill)	Longer walk	PD	0	No Assoc.	RQ1	71	Mild	NoPeerReview	Thesis (PhD Only)
1231	20445	20445	Step/Stride Length Variability	Variability	Video/Optometric	Clinic/Lab	Set speed (Treadmill)	Longer walk	PD	0	No Assoc.	RQ1	71	Mild	NoPeerReview	Thesis (PhD Only)
1232	20445	20445	Step Width	Base of Support	Video/Optometric	Clinic/Lab	Averaged value (between fast and normal trials)	Short walk	PD	0	No Assoc.	RQ1	71	Mild	NoPeerReview	Thesis (PhD Only)
1233	21491	15779	Swing Time	Rhythm	Wearable Sensor (Other/mixed locations)	Clinic/Lab	Unclear	Unclear	PD	0	No Assoc.	RQ1	57.9	Moderate	PeerReview	Peer-reviewed/Journal article
1234	21491	15779	Step/Stride Time	Rhythm	Wearable Sensor (Other/mixed locations)	Clinic/Lab	Unclear	Unclear	PD	1	Sig. Assoc.	RQ1	57.9	Moderate	PeerReview	Peer-reviewed/Journal article
1235	21491	15779	Stance Time	Rhythm	Wearable Sensor (Other/mixed locations)	Clinic/Lab	Unclear	Unclear	PD	1	Sig. Assoc.	RQ1	57.9	Moderate	PeerReview	Peer-reviewed/Journal article
1236	38	38	Gait Speed	Pace	Uninstrumented clinical test (Gait speed)	Clinic/Lab	Top Speed	Short walk	MS	1	Sig. Assoc.	RQ1	42.3	Moderate	PeerReview	Peer-reviewed/Journal article
1237	90	90	Gait Speed	Pace	Uninstrumented clinical test (Gait speed)	Clinic/Lab	Top Speed	Short walk	MS	1	Sig. Assoc.	RQ1	NA	NA	PeerReview	Peer-reviewed/Journal article
1238	90	90	Gait Speed	Pace	Uninstrumented clinical test (Gait speed)	Clinic/Lab	Top Speed	Longer walk	MS	1	Sig. Assoc.	RQ1	35.1428571428571	Mild	PeerReview	Peer-reviewed/Journal article
1239	131	131	Step Width	Base of Support	Video/Optometric	Clinic/Lab	Self-Selected 'Comfortable' Speed	Short walk	MS	1	Sig. Assoc.	RQ1	45.3	Moderate	PeerReview	Peer-reviewed/Journal article
1240	131	131	Step/Stride Length	Pace	Video/Optometric	Clinic/Lab	Self-Selected 'Comfortable' Speed	Short walk	MS	1	Sig. Assoc.	RQ1	45.3	Moderate	PeerReview	Peer-reviewed/Journal article
1241	131	131	Gait Speed	Pace	Video/Optometric	Clinic/Lab	Self-Selected 'Comfortable' Speed	Short walk	MS	1	Sig. Assoc.	RQ1	45.3	Moderate	PeerReview	Peer-reviewed/Journal article
1242	131	131	Cadence	Rhythm	Video/Optometric	Clinic/Lab	Self-Selected 'Comfortable' Speed	Short walk	MS	1	Sig. Assoc.	RQ1	45.3	Moderate	PeerReview	Peer-reviewed/Journal article
1243	152	152	Step/Stride Length	Pace	Wearable Sensor (Other/mixed locations)	Clinic/Lab	Self-Selected 'Comfortable' Speed	Longer walk	MS	1	Sig. Assoc.	RQ1	53.45	NA	PeerReview	Peer-reviewed/Journal article
1244	152	152	Cadence	Rhythm	Wearable Sensor (Other/mixed locations)	Clinic/Lab	Self-Selected 'Comfortable' Speed	Longer walk	MS	1	Sig. Assoc.	RQ1	53.45	NA	PeerReview	Peer-reviewed/Journal article
1245	152	152	Gait Speed	Pace	Wearable Sensor (Other/mixed locations)	Clinic/Lab	Self-Selected 'Comfortable' Speed	Longer walk	MS	1	Sig. Assoc.	RQ1	53.45	NA	PeerReview	Peer-reviewed/Journal article
1246	152	152	Gait Speed	Pace	Uninstrumented clinical test (Gait speed)	Clinic/Lab	Top Speed	Short walk	MS	1	Sig. Assoc.	RQ1	53.45	NA	PeerReview	Peer-reviewed/Journal article
1247	248	248	Single Support Time	Phases	Wearable Sensor (Other/mixed locations)	Clinic/Lab	Self-Selected 'Comfortable' Speed	Longer walk	MS	1	Sig. Assoc.	RQ1	38.8	Moderate	PeerReview	Peer-reviewed/Journal article
1248	248	248	Step/Stride Length	Pace	Wearable Sensor (Other/mixed locations)	Clinic/Lab	Self-Selected 'Comfortable' Speed	Longer walk	MS	1	Sig. Assoc.	RQ1	38.8	Moderate	PeerReview	Peer-reviewed/Journal article
1249	248	248	Stance Time	Phases	Wearable Sensor (Other/mixed locations)	Clinic/Lab	Self-Selected 'Comfortable' Speed	Longer walk	MS	1	Sig. Assoc.	RQ1	38.8	Moderate	PeerReview	Peer-reviewed/Journal article
1250	248	248	Swing Time	Phases	Wearable Sensor (Other/mixed locations)	Clinic/Lab	Self-Selected 'Comfortable' Speed	Longer walk	MS	1	Sig. Assoc.	RQ1	38.8	Moderate	PeerReview	Peer-reviewed/Journal article
1251	248	248	Step/Stride Time	Rhythm	Wearable Sensor (Other/mixed locations)	Clinic/Lab	Self-Selected 'Comfortable' Speed	Longer walk	MS	1	Sig. Assoc.	RQ1	38.8	Moderate	PeerReview	Peer-reviewed/Journal article
1252	248	248	Double Support Time	Phases	Wearable Sensor (Other/mixed locations)	Clinic/Lab	Self-Selected 'Comfortable' Speed	Longer walk	MS	1	Sig. Assoc.	RQ1	38.8	Moderate	PeerReview	Peer-reviewed/Journal article
1253	248	248	Gait Speed	Pace	Wearable Sensor (Other/mixed locations)	Clinic/Lab	Self-Selected 'Comfortable' Speed	Longer walk	MS	1	Sig. Assoc.	RQ1	38.8	Moderate	PeerReview	Peer-reviewed/Journal article
1254	248	248	Cadence	Rhythm	Wearable Sensor (Other/mixed locations)	Clinic/Lab	Self-Selected 'Comfortable' Speed	Longer walk	MS	1	Sig. Assoc.	RQ1	38.8	Moderate	PeerReview	Peer-reviewed/Journal article
1255	332	332	Gait Speed	Pace	Uninstrumented clinical test (Gait speed)	Clinic/Lab	Top Speed	Short walk	MS	1	Sig. Assoc.	RQ1	49.3	Moderate	PeerReview	Peer-reviewed/Journal article
1256	332	332	Gait Speed	Pace	Uninstrumented clinical test (Gait speed)	Clinic/Lab	Top Speed	Longer walk	MS	1	Sig. Assoc.	RQ1	49.3	Moderate	PeerReview	Peer-reviewed/Journal article
1257	429	429	Gait Speed	Pace	Uninstrumented clinical test (Gait speed)	Clinic/Lab	Top Speed	Short walk	MS	1	Sig. Assoc.	RQ1	53.45	NA	PeerReview	Peer-reviewed/Journal article
1258	429	429	Cadence	Rhythm	Uninstrumented clinical test (Gait speed)	Clinic/Lab	Self-Selected 'Comfortable' Speed	Longer walk	MS	1	Sig. Assoc.	RQ1	53.45	NA	PeerReview	Peer-reviewed/Journal article
1259	429	429	Step/Stride Length	Pace	Uninstrumented clinical test (Gait speed)	Clinic/Lab	Self-Selected 'Comfortable' Speed	Longer walk	MS	1	Sig. Assoc.	RQ1	53.45	NA	PeerReview	Peer-reviewed/Journal article
1260	429	429	Gait Speed	Pace	Uninstrumented clinical test (Gait speed)	Clinic/Lab	Self-Selected 'Comfortable' Speed	Longer walk	MS	1	Sig. Assoc.	RQ1	53.45	NA	PeerReview	Peer-reviewed/Journal article
1261	532	532	Daily Step Count	Volume	Wearable Sensor (Hip/Waist)	Home/Real World	Real-world walking	Real-world walking	MS	1	Sig. Assoc.	RQ1	52	Severe	PeerReview	Peer-reviewed/Journal article
1262	550	550	Gait Speed	Pace	Uninstrumented clinical test (Gait speed)	Clinic/Lab	Self-Selected 'Comfortable' Speed	Short walk	MS	1	Sig. Assoc.	RQ1	50	NA	PeerReview	Peer-reviewed/Journal article
1263	550	550	Gait Speed	Pace	Uninstrumented clinical test (Gait speed)	Clinic/Lab	Self-Selected 'Comfortable' Speed	Short walk	MS	1	Sig. Assoc.	RQ1	50	NA	PeerReview	Peer-reviewed/Journal article
1264	612	764	Stance Time	Phases	Instrumented Treadmill	Clinic/Lab	Self-Selected 'Comfortable' Speed	Short walk	MS	0	No Assoc.	RQ1	48.6	Moderate	PeerReview	Peer-reviewed/Journal article
1265	612	764	Step/Stride Length Variability	Variability	Instrumented Treadmill	Clinic/Lab	Self-Selected 'Comfortable' Speed	Short walk	MS	1	Sig. Assoc.	RQ1	48.6	Moderate	PeerReview	Peer-reviewed/Journal article
1266	612	764	Step Width	Base of Support	Instrumented Treadmill	Clinic/Lab	Self-Selected 'Comfortable' Speed	Short walk	MS	1	Sig. Assoc.	RQ1	48.6	Moderate	PeerReview	Peer-reviewed/Journal article
1267	612	764	Gait Speed	Pace	Uninstrumented clinical test (Gait speed)	Clinic/Lab	Top Speed	Short walk	MS	1	Sig. Assoc.	RQ1	48.6	Moderate	PeerReview	Peer-reviewed/Journal article
1268	612	764	Step/Stride Length	Pace	Instrumented Treadmill	Clinic/Lab	Self-Selected 'Comfortable' Speed	Short walk	MS	1	Sig. Assoc.	RQ1	48.6	Moderate	PeerReview	Peer-reviewed/Journal article
1269	612	764	Step Width Variability	Variability	Instrumented Treadmill	Clinic/Lab	Self-Selected 'Comfortable' Speed	Short walk	MS	0	No Assoc.	RQ1	48.6	Moderate	PeerReview	Peer-reviewed/Journal article
1270	728	728	Swing Time	Rhythm	Video/Optometric	Clinic/Lab	Self-Selected 'Comfortable' Speed	Short walk	MS	1	Sig. Assoc.	RQ1	34.9	Mild	PeerReview	Peer-reviewed/Journal article
1271	728	728	Cadence Variability	Variability	Video/Optometric	Clinic/Lab	Self-Selected 'Comfortable' Speed	Short walk	MS	0	Non-Sig. Trend	RQ1	34.9	Mild	PeerReview	Peer-reviewed/Journal article
1272	728	728	Cadence Variability	Variability	Video/Optometric	Clinic/Lab	Self-Selected 'Comfortable' Speed	Short walk	MS	0	Non-Sig. Trend	RQ1	34.9	Mild	PeerReview	Peer-reviewed/Journal article
1273	728	728	Double Support Time Variability	Variability	Video/Optometric	Clinic/Lab	Self-Selected 'Comfortable' Speed	Short walk	MS	0	Non-Sig. Trend	RQ1	34.9	Mild	PeerReview	Peer-reviewed/Journal article
1274	728	728	Stance Time	Rhythm	Video/Optometric	Clinic/Lab	Self-Selected 'Comfortable' Speed	Short walk	MS	1	Sig. Assoc.	RQ1	34.9	Mild	PeerReview	Peer-reviewed/Journal article
1275	728	728	Stance Time Variability	Variability	Video/Optometric	Clinic/Lab	Self-Selected 'Comfortable' Speed	Short walk	MS	0	Non-Sig. Trend	RQ1	34.9	Mild	PeerReview	Peer-reviewed/Journal article
1276	728	728	Step/Stride Time Variability	Variability	Video/Optometric	Clinic/Lab	Self-Selected 'Comfortable' Speed	Short walk	MS	0	Non-Sig. Trend	RQ1	34.9	Mild	PeerReview	Peer-reviewed/Journal article
1277	728	728	Gait Speed	Pace	Video/Optometric	Clinic/Lab	Self-Selected 'Comfortable' Speed	Short walk	MS	0	Non-Sig. Trend	RQ1	34.9	Mild	PeerReview	Peer-reviewed/Journal article
1278	728	728	Swing Time Variability	Variability	Video/Optometric	Clinic/Lab	Self-Selected 'Comfortable' Speed	Short walk	MS	0	Non-Sig. Trend	RQ1	34.9	Mild	PeerReview	Peer-reviewed/Journal article
1279	728	728	Step/Stride Time	Rhythm	Video/Optometric	Clinic/Lab	Self-Selected 'Comfortable' Speed	Short walk	MS	1	Sig. Assoc.	RQ1	34.9	Mild	PeerReview	Peer-reviewed/Journal article
1280	728	728	Step Width	Base of Support	Video/Optometric	Clinic/Lab	Self-Selected 'Comfortable' Speed	Short walk	MS	0	Non-Sig. Trend	RQ1	34.9	Mild	PeerReview	Peer-reviewed/Journal article
1281	728	728	Double Support Time	Rhythm	Video/Optometric	Clinic/Lab	Self-Selected 'Comfortable' Speed	Short walk	MS	1	Sig. Assoc.	RQ1	34.9	Mild	PeerReview	Peer-reviewed/Journal article
1282	728	728	Cadence	Rhythm	Video/Optometric	Clinic/Lab	Self-Selected 'Comfortable' Speed	Short walk	MS	0	Non-Sig. Trend	RQ1	34.9	Mild	PeerReview	Peer-reviewed/Journal article
1283	728	728	Step/Stride Length Variability	Variability	Video/Optometric	Clinic/Lab	Self-Selected 'Comfortable' Speed	Short walk	MS	0	Non-Sig. Trend	RQ1	34.9	Mild	PeerReview	Peer-reviewed/Journal article
1284	728	728	Double Support Time Variability	Variability	Video/Optometric	Clinic/Lab	Self-Selected 'Comfortable' Speed	Short walk	MS	0	Non-Sig. Trend	RQ1	34.9	Mild	PeerReview	Peer-reviewed/Journal article
1285	728	728	Step Width Variability	Variability	Video/Optometric	Clinic/Lab	Self-Selected 'Comfortable' Speed	Short walk	MS	0	Non-Sig. Trend	RQ1	34.9	Mild	PeerReview	Peer-reviewed/Journal article
1286	728	728	Swing Time	Rhythm	Video/Optometric	Clinic/Lab	Self-Selected 'Comfortable' Speed	Short walk	MS	1	Sig. Assoc.	RQ1	34.9	Mild	PeerReview	Peer-reviewed/Journal article
1287	728	728	Step/Stride Length Variability	Variability	Video/Optometric	Clinic/Lab	Self-Selected 'Comfortable' Speed	Short walk	MS	0	Non-Sig. Trend	RQ1	34.9	Mild	PeerReview	Peer-reviewed/Journal article
1288	728	728	Step/Stride Time Variability	Variability	Video/Optometric	Clinic/Lab	Self-Selected 'Comfortable' Speed	Short walk	MS	0	Non-Sig. Trend	RQ1	34.9	Mild	PeerReview	Peer-reviewed/Journal article
1289	728	728	Swing Time Variability	Variability	Video/Optometric	Clinic/Lab	Self-Selected 'Comfortable' Speed	Short walk	MS	1	Sig. Assoc.	RQ1	34.9	Mild	PeerReview	Peer-reviewed/Journal article
1290	728	728	Step/Stride Length Variability	Variability	Video/Optometric	Clinic/Lab	Self-Selected 'Comfortable' Speed	Short walk	MS	0	Non-Sig. Trend	RQ1	34.9	Mild	PeerReview	Peer-reviewed/Journal article
1291	728	728	Step Width Variability	Variability	Video/Optometric	Clinic/Lab	Self-Selected 'Comfortable' Speed	Short walk	MS	0	Non-Sig. Trend	RQ1	34.9	Mild	PeerReview	Peer-reviewed/Journal article
1292	728	728	Stance Time Variability	Variability	Video/Optometric	Clinic/Lab	Self-Selected 'Comfortable' Speed	Short walk	MS	0	Non-Sig. Trend	RQ1	34.9	Mild	PeerReview	Peer-reviewed/Journal article
1293	728	728	Gait Speed	Pace	Uninstrumented clinical test (Gait speed)	Clinic/Lab	Top Speed	Short walk	MS	0	No Assoc.	RQ1	34.9	Mild	PeerReview	Peer-reviewed/Journal article
1294	728	728	Cadence	Rhythm	Video/Optometric	Clinic/Lab	Self-Selected 'Comfortable' Speed	Short walk	MS	0	Non-Sig. Trend	RQ1	34.9	Mild	PeerReview	Peer-reviewed/Journal article
1295	728	728	Step/Stride Length Variability	Variability	Video/Optometric	Clinic/Lab	Self-Selected 'Comfortable' Speed	Short walk	MS	0	Non-Sig. Trend	RQ1	34.9	Mild	PeerReview	Peer-reviewed/Journal article
1296	728	728	Double Support Time	Rhythm	Video/Optometric	Clinic/Lab	Self-Selected 'Comfortable' Speed	Short walk	MS	0	Non-Sig. Trend	RQ1	34.9	Mild	PeerReview	Peer-reviewed/Journal article
1297	728	728	Step/Stride Time	Rhythm	Video/Optometric	Clinic/Lab	Self-Selected 'Comfortable' Speed	Short walk	MS	1	Sig. Assoc.	RQ1	34.9	Mild	PeerReview	Peer-reviewed/Journal article
1298	728	728	Gait Speed	Pace	Video/Optometric	Clinic/Lab	Self-Selected 'Comfortable' Speed	Short walk	MS	0	Non-Sig. Trend	RQ1	34.9	Mild	PeerReview	Peer-reviewed/Journal article
1299	728	728	Step Width	Base of Support	Video/Optometric	Clinic/Lab	Self-Selected 'Comfortable' Speed	Short walk	MS	0	Non-Sig. Trend	RQ1	34.9	Mild	PeerReview	Peer-reviewed/Journal article
1300	728	728	Stance Time	Rhythm	Video/Optometric	Clinic/Lab	Self-Selected 'Comfortable' Speed	Short walk	MS	1	Sig. Assoc.	RQ1	34.9	Mild	PeerReview	Peer-reviewed/Journal article
1301	753	753	Stance Time	Phases	Instrumented Walkway	Clinic/Lab	Self-Selected 'Comfortable' Speed	Longer walk	MS	1	Sig. Assoc.	RQ1	43.4388888888889	Moderate	PeerReview	Peer-reviewed/Journal article
1302	753	753	Step/Stride Time	Rhythm	Instrumented Walkway	Clinic/Lab	Self-Selected 'Comfortable' Speed	Longer walk	MS	1	Sig. Assoc.	RQ1	43.4388888888889	Moderate	PeerReview	Peer-reviewed/Journal article
1303	753	753	Double Support Time	Phases	Instrumented Walkway	Clinic/Lab	Self-Selected 'Comfortable' Speed	Longer walk	MS	1	Sig. Assoc.	RQ1	43.4388888888889	Moderate	PeerReview	Peer-reviewed/Journal article
1304	753	753	Asymmetry Measures	Asymmetry	Instrumented Walkway	Clinic/Lab	Self-Selected 'Comfortable' Speed	Longer walk	MS	1	Sig. Assoc.	RQ1	43.4388888888889	Moderate	PeerReview	Peer-reviewed/Journal article
1305	753	753	Asymmetry Measures	Asymmetry	Instrumented Walkway	Clinic/Lab	Self-Selected 'Comfortable' Speed	Longer walk	MS	1	Sig. Assoc.	RQ1	43.4388888888889	Moderate	PeerReview	Peer-reviewed/Journal article
1306	753	753	Step Width	Base of Support	Instrumented Walkway	Clinic/Lab	Self-Selected 'Comfortable' Speed	Longer walk	MS	1	Sig. Assoc.	RQ1	43.4388888888889	Moderate	PeerReview	Peer-reviewed/Journal article
1307	753	753	Asymmetry Measures	Asymmetry	Instrumented Walkway	Clinic/Lab	Self-Selected 'Comfortable' Speed	Longer walk	MS	0	No Assoc.	RQ1	43.4388888888889	Moderate	PeerReview	Peer-reviewed/Journal article
1308	753	753	Gait Speed	Pace	Instrumented Walkway	Clinic/Lab	Self-Selected 'Comfortable' Speed	Longer walk	MS	1	Sig. Assoc.	RQ1	43.4388888888889	Moderate	PeerReview	Peer-reviewed/Journal article
1309	753	753	Cadence	Rhythm	Instrumented Walkway	Clinic/Lab	Self-Selected 'Comfortable' Speed	Longer walk	MS	1	Sig. Assoc.	RQ1	43.4388888888889	Moderate	PeerReview	Peer-reviewed/Journal article
1310	753	753	Step/Stride Length	Pace	Instrumented Walkway	Clinic/Lab	Self-Selected 'Comfortable' Speed	Longer walk	MS	1	Sig. Assoc.	RQ1	43.4388888888889	Moderate	PeerReview	Peer-reviewed/Journal article
1311	775	775	Gait Speed	Pace	Uninstrumented clinical test (Gait speed)	Clinic/Lab	Top Speed	Short walk	MS	1	Sig. Assoc.	RQ1	65.3	Moderate	PeerReview	Peer-reviewed/Journal article
1312	846	846	Gait Speed	Pace	Wearable Sensor (Other/mixed locations)	Clinic/Lab	Self-Selected 'Comfortable' Speed	Longer walk	MS	1	Sig. Assoc.	RQ1	52	Moderate	PeerReview	Peer-reviewed/Journal article
1313	846	846	Step/Stride Length	Pace	Wearable Sensor (Other/mixed locations)	Clinic/Lab	Self-Selected 'Comfortable' Speed	Longer walk	MS	1	Sig. Assoc.	RQ1	52	Moderate	PeerReview	Peer-reviewed/Journal article
1314	846	846	Asymmetry Measures	Asymmetry	Wearable Sensor (Other/mixed locations)	Clinic/Lab	Self-Selected 'Comfortable' Speed	Longer walk	MS	1	Sig. Assoc.	RQ1	52	Moderate	PeerReview	Peer-reviewed/Journal article
1315	846	846	Cadence	Rhythm	Wearable Sensor (Other/mixed locations)	Clinic/Lab	Self-Selected 'Comfortable' Speed	Longer walk	MS	1	Sig. Assoc.	RQ1	52	Moderate	PeerReview	Peer-reviewed/Journal article
1316	846	846	Step/Stride Time Variability	Variability	Wearable Sensor (Other/mixed locations)	Clinic/Lab	Self-Selected 'Comfortable' Speed	Longer walk	MS	1	Sig. Assoc.	RQ1	52	Moderate	PeerReview	Peer-reviewed/Journal article
1317	874	874	Step/Stride Time	Rhythm	Instrumented Walkway	Clinic/Lab	Self-Selected 'Comfortable' Speed	Short walk	MS	1	Sig. Assoc.	RQ1	50.7	Moderate	PeerReview	Peer-reviewed/Journal article
1318	874	874	Cadence	Rhythm	Instrumented Walkway	Clinic/Lab	Top Speed	Short walk	MS	1	Sig. Assoc.	RQ1	50.7	Moderate	PeerReview	Peer-reviewed/Journal article
1319	874	874	Gait Speed	Pace	Instrumented Walkway	Clinic/Lab	Top Speed	Short walk	MS	1	Sig. Assoc.	RQ1	50.7	Moderate	PeerReview	Peer-reviewed/Journal article
1320	874	874	Step/Stride Time	Rhythm	Instrumented Walkway	Clinic/Lab	Self-Selected 'Comfortable' Speed	Short walk	MS	1	Sig. Assoc.	RQ1	50.7	Moderate	PeerReview	Peer-reviewed/Journal article
1321	874	874	Step Width	Base of Support	Instrumented Walkway	Clinic/Lab	Self-Selected 'Comfortable' Speed	Short walk	MS	0	No Assoc.	RQ1	50.7	Moderate	PeerReview	Peer-reviewed/Journal article
1322	874	874	Stance Time	Phases	Instrumented Walkway	Clinic/Lab	Top Speed	Short walk	MS	1	Sig. Assoc.	RQ1	50.7	Moderate	PeerReview	Peer-reviewed/Journal article
1323	874	874	Step Width	Base of Support	Instrumented Walkway	Clinic/Lab	Top Speed	Short walk	MS	0	No Assoc.	RQ1	50.7	Moderate	PeerReview	Peer-reviewed/Journal article
1324	874	874	Stance Time	Phases	Instrumented Walkway	Clinic/Lab	Self-Selected 'Comfortable' Speed	Short walk	MS	1	Sig. Assoc.	RQ1	50.7	Moderate	PeerReview	Peer-reviewed/Journal article
1325	874	874	Gait Speed	Pace	Instrumented Walkway	Clinic/Lab	Self-Selected 'Comfortable' Speed	Short walk	MS	1	Sig. Assoc.	RQ1	50.7	Moderate	PeerReview	Peer-reviewed/Journal article
1326	874	874	Double Support Time	Phases	Instrumented Walkway	Clinic/Lab	Top Speed	Short walk	MS	1	Sig. Assoc.	RQ1	50.7	Moderate	PeerReview	Peer-reviewed/Journal article
1327	874	874	Cadence	Rhythm	Instrumented Walkway	Clinic/Lab	Self-Selected 'Comfortable' Speed	Short walk	MS	1	Sig. Assoc.	RQ1	50.7	Moderate	PeerReview	Peer-reviewed/Journal article
1328	874	874	Cadence	Rhythm	Instrumented Walkway	Clinic/Lab	Self-Selected 'Comfortable' Speed	Short walk	MS	1	Sig. Assoc.	RQ1	50.7	Moderate	PeerReview	Peer-reviewed/Journal article
1329	874	874	Step/Stride Length	Pace	Instrumented Walkway	Clinic/Lab	Self-Selected 'Comfortable' Speed	Short walk	MS	1	Sig. Assoc.	RQ1	50.7	Moderate	PeerReview	Peer-reviewed/Journal article
1330	874	874	Double Support Time	Phases	Instrumented Walkway	Clinic/Lab	Self-Selected 'Comfortable' Speed	Short walk	MS	1	Sig. Assoc.	RQ1	50.7	Moderate	PeerReview	Peer-reviewed/Journal article
1331	874	874	Double Support Time	Phases	Instrumented Walkway	Clinic/Lab	Self-Selected 'Comfortable' Speed	Short walk	MS	1	Sig. Assoc.	RQ1	50.7	Moderate	PeerReview	Peer-reviewed/Journal article
1332	874	874	Step/Stride Length	Pace	Instrumented Walkway	Clinic/Lab	Top Speed	Short walk	MS	1	Sig. Assoc.	RQ1	50.7	Moderate	PeerReview	Peer-reviewed/Journal article
1333	874	874	Step/Stride Length	Pace	Instrumented Walkway	Clinic/Lab	Self-Selected 'Comfortable' Speed	Short walk	MS	1	Sig. Assoc.	RQ1	50.7	Moderate	PeerReview	Peer-reviewed/Journal article
1334	874	874	Gait Speed	Pace	Instrumented Walkway	Clinic/Lab	Self-Selected 'Comfortable' Speed	Short walk	MS	1	Sig. Assoc.	RQ1	50.7	Moderate	PeerReview	Peer-reviewed/Journal article
1335	874	874	Stance Time	Phases	Instrumented Walkway	Clinic/Lab	Self-Selected 'Comfortable' Speed	Short walk	MS	1	Sig. Assoc.	RQ1	50.7	Moderate	PeerReview	Peer-reviewed/Journal article
1336	966	966	Gait Speed	Pace	Video/Optometric	Clinic/Lab	Self-Selected 'Comfortable' Speed	Longer walk	MS	1	Sig. Assoc.	RQ1	41.1	Mild	PeerReview	Peer-reviewed/Journal article
1337	966	966	Step/Stride Length	Pace	Video/Optometric	Clinic/Lab	Self-Selected 'Comfortable' Speed	Longer walk	MS	1	Sig. Assoc.	RQ1	41.1	Mild	PeerReview	Peer-reviewed/Journal article
1338	966	966	Swing Time	Phases	Video/Optometric	Clinic/Lab	Self-Selected 'Comfortable' Speed	Longer walk	MS	1	Sig. Assoc.	RQ1	41.1	Mild	PeerReview	Peer-reviewed/Journal article
1339	966	966	Step Width	Base of Support	Video/Optometric	Clinic/Lab	Self-Selected 'Comfortable' Speed	Longer walk	MS	1	Sig. Assoc.	RQ1	41.1	Mild	PeerReview	Peer-reviewed/Journal article
1340	966	966	Stance Time	Phases	Video/Optometric	Clinic/Lab	Self-Selected 'Comfortable' Speed	Longer walk	MS	1	Sig. Assoc.	RQ1	41.1	Mild	PeerReview	Peer-reviewed/Journal article
1341	966	966	Cadence	Rhythm	Video/Optometric	Clinic/Lab	Self-Selected 'Comfortable' Speed	Longer walk	MS	1	Sig. Assoc.	RQ1	41.1	Mild	PeerReview	Peer-reviewed/Journal article
1342	966	966	Double Support Time	Phases	Video/Optometric	Clinic/Lab	Self-Selected 'Comfortable' Speed	Longer walk	MS	1	Sig. Assoc.	RQ1	41.1	Mild	PeerReview	Peer-reviewed/Journal article
1343	1426	1426	Gait Speed	Pace	Video/Optometric	Clinic/Lab	Self-Selected 'Comfortable' Speed	Short walk	MS	1	Sig. Assoc.	RQ1	51	Moderate	PeerReview	Peer-reviewed/Journal article
1344	1426	1426	Step/Stride Time Variability	Variability	Video/Optometric	Clinic/Lab	Self-Selected 'Comfortable' Speed	Short walk	MS	1	Sig. Assoc.	RQ1	51	Moderate	PeerReview	Peer-reviewed/Journal article
1345	1426	1426	Single Support Time	Phases	Video/Optometric	Clinic/Lab	Self-Selected 'Comfortable' Speed	Short walk	MS	1	Sig. Assoc.	RQ1	51	Moderate	PeerReview	Peer-reviewed/Journal article
1346	1426	1426	Step/Stride Length Variability	Variability	Video/Optometric	Clinic/Lab	Self-Selected 'Comfortable' Speed	Short walk	MS	1	Sig. Assoc.	RQ1	51	Moderate	PeerReview	Peer-reviewed/Journal article
1347	1426	1426	Step Width Variability	Variability	Video/Optometric	Clinic/Lab	Self-Selected 'Comfortable' Speed	Short walk	MS	0	No Assoc.	RQ1	51	Moderate	PeerReview	Peer-reviewed/Journal article
1348	1426	1426	Step Width	Base of Support	Video/Optometric	Clinic/Lab	Self-Selected 'Comfortable' Speed	Short walk	MS	0	No Assoc.	RQ1	51	Moderate	PeerReview	Peer-reviewed/Journal article
1349	1426	1426	Double Support Time	Phases	Video/Optometric	Clinic/Lab	Self-Selected 'Comfortable' Speed	Short walk	MS	1	Sig. Assoc.	RQ1	51	Moderate	PeerReview	Peer-reviewed/Journal article
1350	1426	1426	Cadence	Rhythm	Video/Optometric	Clinic/Lab	Self-Selected 'Comfortable' Speed	Short walk	MS	1	Sig. Assoc.	RQ1	51	Moderate	PeerReview	Peer-reviewed/Journal article
1351	1426	1426	Step/Stride Length	Pace	Video/Optometric	Clinic/Lab	Self-Selected 'Comfortable' Speed	Short walk	MS	1	Sig. Assoc.	RQ1	51	Moderate	PeerReview	Peer-reviewed/Journal article
1352	1433	1433	Step/Stride Time	Rhythm	Wearable Sensor (Other/mixed locations)	Clinic/Lab	Self-Selected 'Comfortable' Speed	Longer walk	MS	1	Sig. Assoc.	RQ1	59.7	Moderate	PeerReview	Peer-reviewed/Journal article
1353	1433	1433	Swing Time	Rhythm	Wearable Sensor (Other/mixed locations)	Clinic/Lab	Self-Selected 'Comfortable' Speed	Short walk	MS	1	Sig. Assoc.	RQ1	61.1	Severe	PeerReview	Peer-reviewed/Journal article
1354	1433	1433	Swing Time	Rhythm	Wearable Sensor (Other/mixed locations)	Clinic/Lab	Top Speed	Longer walk	MS	1	Sig. Assoc.	RQ1	59.7	Moderate	PeerReview	Peer-reviewed/Journal article
1355	1433	1433	Gait Speed	Pace	Wearable Sensor (Other/mixed locations)	Clinic/Lab	Top Speed	Short walk	MS	1	Sig. Assoc.	RQ1	59.7	Moderate	PeerReview	Peer-reviewed/Journal article
1356	1433	1433	Step/Stride Time	Rhythm	Wearable Sensor (Other/mixed locations)	Clinic/Lab	Top Speed	Longer walk	MS	1	Sig. Assoc.	RQ1	59.7	Moderate	PeerReview	Peer-reviewed/Journal article
1357	1433	1433	Step/Stride Time	Rhythm	Wearable Sensor (Other/mixed locations)	Clinic/Lab	Self-Selected 'Comfortable' Speed	Longer walk	MS	1	Sig. Assoc.	RQ1	59.7	Moderate	PeerReview	Peer-reviewed/Journal article
1358	1433	1433	Step/Stride Time	Rhythm	Wearable Sensor (Other/mixed locations)	Clinic/Lab	Top Speed	Short walk	MS	1	Sig. Assoc.	RQ1	59.7	Moderate	PeerReview	Peer-reviewed/Journal article
1359	1433	1433	Swing Time	Rhythm	Wearable Sensor (Other/mixed locations)	Clinic/Lab	Top Speed	Short walk	MS	1	Sig. Assoc.	RQ1	59.7	Moderate	PeerReview	Peer-reviewed/Journal article
1360	1433	1433	Swing Time	Rhythm	Wearable Sensor (Other/mixed locations)	Clinic/Lab	Top Speed	Short walk	MS	1	Sig. Assoc.	RQ1	61.1	Severe	PeerReview	Peer-reviewed/Journal article
1361	1433	1433	Step/Stride Time	Rhythm	Wearable Sensor (Other/mixed locations)	Clinic/Lab	Self-Selected 'Comfortable' Speed	Longer walk	MS	1	Sig. Assoc.	RQ1	61.1	Severe	PeerReview	Peer-reviewed/Journal article
1362	1433	1433	Step/Stride Time	Rhythm	Wearable Sensor (Other/mixed locations)	Clinic/Lab	Top Speed	Longer walk	MS	1	Sig. Assoc.	RQ1	61.1	Severe	PeerReview	Peer-reviewed/Journal article
1363	1433	1433	Step/Stride Time	Rhythm	Wearable Sensor (Other/mixed locations)	Clinic/Lab	Top Speed	Short walk	MS	1	Sig. Assoc.	RQ1	61.1	Severe	PeerReview	Peer-reviewed/Journal article
1364	1433	1433	Swing Time	Rhythm	Wearable Sensor (Other/mixed locations)	Clinic/Lab	Self-Selected 'Comfortable' Speed	Short walk	MS	0	No Assoc.	RQ1	59.7	Moderate	PeerReview	Peer-reviewed/Journal article
1365	1433	1433	Step/Stride Time	Rhythm	Wearable Sensor (Other/mixed locations)	Clinic/Lab	Self-Selected 'Comfortable' Speed	Short walk	MS	1	Sig. Assoc.	RQ1	61.1	Severe	PeerReview	Peer-reviewed/Journal article
1366	1433	1433	Step/Stride Time	Rhythm	Wearable Sensor (Other/mixed locations)	Clinic/Lab	Top Speed	Longer walk	MS	1	Sig. Assoc.	RQ1	59.7	Moderate	PeerReview	Peer-reviewed/Journal article
1367	1433	1433	Step/Stride Time	Rhythm	Wearable Sensor (Other/mixed locations)	Clinic/Lab	Self-Selected 'Comfortable' Speed	Short walk	MS	1	Sig. Assoc.	RQ1	59.7	Moderate	PeerReview	Peer-reviewed/Journal article
1368	1433	1433	Step/Stride Time	Rhythm	Wearable Sensor (Other/mixed locations)	Clinic/Lab	Self-Selected 'Comfortable' Speed	Short walk	MS	0	No Assoc.	RQ1	59.7	Mild	PeerReview	Peer-reviewed/Journal article
1369	1433	1433	Step/Stride Time	Rhythm	Wearable Sensor (Other/mixed locations)	Clinic/Lab	Self-Selected 'Comfortable' Speed	Short walk	MS	1	Sig. Assoc.	RQ1	59.7	Moderate	PeerReview	Peer-reviewed/Journal article
1370	1433	1433	Step/Stride Time	Rhythm	Wearable Sensor (Other/mixed locations)	Clinic/Lab	Self-Selected 'Comfortable' Speed	Longer walk	MS	1	Sig. Assoc.	RQ1	61.1	Severe	PeerReview	Peer-reviewed/Journal article
1371	1433	1433	Step/Stride Time	Rhythm	Wearable Sensor (Other/mixed locations)	Clinic/Lab	Self-Selected 'Comfortable' Speed	Short walk	MS	1	Sig. Assoc.	RQ1	61.1	Severe	PeerReview	Peer-reviewed/Journal article
1372	1433	1433	Step/Stride Time	Rhythm	Wearable Sensor (Other/mixed locations)	Clinic/Lab	Top Speed	Longer walk	MS	0	No Assoc.	RQ1	59.7	Mild	PeerReview	Peer-reviewed/Journal article
1373	1433	1433	Swing Time	Rhythm	Wearable Sensor (Other/mixed locations)	Clinic/Lab	Top Speed	Longer walk	MS	0	No Assoc.	RQ1	59.7	Mild	PeerReview	Peer-reviewed/Journal article
1374	1433	1433	Gait Speed	Pace	Wearable Sensor (Other/mixed locations)	Clinic/Lab	Top Speed	Short walk	MS	1	Sig. Assoc.	RQ1	61.1	Severe	PeerReview	Peer-reviewed/Journal article
1375	1433	1433	Swing Time	Rhythm	Wearable Sensor (Other/mixed locations)	Clinic/Lab	Top Speed	Short walk	MS	0	No Assoc.	RQ1	59.7	Mild	PeerReview	Peer-reviewed/Journal article
1376	1433	1433	Step/Stride Time	Rhythm	Wearable Sensor (Other/mixed locations)	Clinic/Lab	Top Speed	Short walk	MS	0	No Assoc.	RQ1	59.7	Mild	PeerReview	Peer-reviewed/Journal article
1377	1433	1433	Swing Time	Rhythm	Wearable Sensor (Other/mixed locations)	Clinic/Lab	Self-Selected 'Comfortable' Speed	Longer walk	MS	0	No Assoc.	RQ1	59.7	Moderate	PeerReview	Peer-reviewed/Journal article
1378	1433	1433	Step/Stride Time	Rhythm	Wearable Sensor (Other/mixed locations)	Clinic/Lab	Self-Selected 'Comfortable' Speed	Longer walk	MS	0	No Assoc.	RQ1	59.7	Mild	PeerReview	Peer-reviewed/Journal article
1379	1433	1433	Step/Stride Time	Rhythm	Wearable Sensor (Other/mixed locations)	Clinic/Lab	Top Speed	Longer walk	MS	1	Sig. Assoc.	RQ1	61.1	Severe	PeerReview	Peer-reviewed/Journal article
1380	1433	1433	Step/Stride Time	Rhythm	Wearable Sensor (Other/mixed locations)	Clinic/Lab	Top Speed	Short walk	MS	1	Sig. Assoc.	RQ1	59.7	Moderate	PeerReview	Peer-reviewed/Journal article
1381	1433	1433	Gait Speed	Pace	Wearable Sensor (Other/mixed locations)	Clinic/Lab	Top Speed	Short walk	MS	0	No Assoc.	RQ1	59.7	Mild	PeerReview	Peer-reviewed/Journal article
1382	1433	1433	Swing Time	Rhythm	Wearable Sensor (Other/mixed locations)	Clinic/Lab	Top Speed	Longer walk	MS	1	Sig. Assoc.	RQ1	61.1	Severe	PeerReview	Peer-reviewed/Journal article
1383	1433	1433	Swing Time	Rhythm	Wearable Sensor (Other/mixed locations)	Clinic/Lab	Self-Selected 'Comfortable' Speed	Short walk	MS	0	No Assoc.	RQ1	59.7	Mild	PeerReview	Peer-reviewed/Journal article
1384	1433	1433	Step/Stride Time	Rhythm	Wearable Sensor (Other/mixed locations)	Clinic/Lab	Self-Selected 'Comfortable' Speed	Longer walk	MS	0	No Assoc.	RQ1	59.7	Mild	PeerReview	Peer-reviewed/Journal article
1385	1433	1433	Step/Stride Time	Rhythm	Wearable Sensor (Other/mixed locations)	Clinic/Lab	Top Speed	Longer walk	MS	0	No Assoc.	RQ1	59.7	Mild	PeerReview	Peer-reviewed/Journal article
1386	1433	1433	Swing Time	Rhythm	Wearable Sensor (Other/mixed locations)	Clinic/Lab	Self-Selected 'Comfortable' Speed	Longer walk	MS	1	Sig. Assoc.	RQ1	61.1	Severe	PeerReview	Peer-reviewed/Journal article
1387	1433	1433	Step/Stride Time	Rhythm	Wearable Sensor (Other/mixed locations)	Clinic/Lab	Self-Selected 'Comfortable' Speed	Short walk	MS	0	No Assoc.	RQ1	59.7	Mild	PeerReview	Peer-reviewed/Journal article
1388	1433	1433	Step/Stride Time	Rhythm	Wearable Sensor (Other/mixed locations)	Clinic/Lab	Top Speed	Short walk	MS	1	Sig. Assoc.	RQ1	61.1	Severe	PeerReview	Peer-reviewed/Journal article
1389	1433	1433	Step/Stride Time	Rhythm	Wearable Sensor (Other/mixed locations)	Clinic/Lab	Top Speed	Short walk	MS	0	No Assoc.	RQ1	59.7	Mild	PeerReview	Peer-reviewed/Journal article
1390	1475	1475	Daily Step Count	Volume	Wearable Sensor (Hip/Waist)	Home/Real World	Real-world walking	Real-world walking	MS	0	No Assoc.	RQ1	41.43	Mild	PeerReview	Peer-reviewed/Journal article
1391	1475	1475	Gait Speed	Pace	Uninstrumented clinical test (Gait speed)	Clinic/Lab	Top Speed	Short walk	MS	1	Sig. Assoc.	RQ1	46	Severe	PeerReview	Peer-reviewed/Journal article
1392	1475	1475	Daily Step Count	Volume	Wearable Sensor (Hip/Waist)	Home/Real World	Real-world walking	Real-world walking	MS	1	Sig. Assoc.	RQ1	46	Severe	PeerReview	Peer-reviewed/Journal article
1393	1475	1475	Cadence	Rhythm	Wearable Sensor (Hip/Waist)	Home/Real World	Real-world walking	Real-world walking	MS	1	Sig. Assoc.	RQ1	47.19	Moderate	PeerReview	Peer-reviewed/Journal article
1394	1475	1475	Cadence	Rhythm	Wearable Sensor (Hip/Waist)	Home/Real World	Real-world walking	Real-world walking	MS	1	Sig. Assoc.	RQ1	46	Severe	PeerReview	Peer-reviewed/Journal article
1395	1475	1475	Daily Step Count	Volume	Wearable Sensor (Hip/Waist)	Home/Real World	Real-world walking	Real-world walking	MS	1	Sig. Assoc.	RQ1	47.19	Moderate	PeerReview	Peer-reviewed/Journal article
1396	1475	1475	Cadence	Rhythm	Wearable Sensor (Hip/Waist)	Clinic/Lab	Top Speed	Longer walk	MS	1	Sig. Assoc.	RQ1	47.19	Moderate	PeerReview	Peer-reviewed/Journal article
1397	1475	1475	Cadence	Rhythm	Wearable Sensor (Hip/Waist)	Home/Real World	Real-world walking	Real-world walking	MS	1	Sig. Assoc.	RQ1	46	Severe	PeerReview	Peer-reviewed/Journal article
1398	1475	1475	Cadence	Rhythm	Wearable Sensor (Hip/Waist)	Home/Real World	Real-world walking	Real-world walking	MS	0	No Assoc.	RQ1	41.43	Mild	PeerReview	Peer-reviewed/Journal article
1399	1475	1475	Cadence	Rhythm	Wearable Sensor (Hip/Waist)	Clinic/Lab	Top Speed	Longer walk	MS	0	No Assoc.	RQ1	41.43	Mild	PeerReview	Peer-reviewed/Journal article
1400	1475	1475	Cadence	Rhythm	Wearable Sensor (Hip/Waist)	Home/Real World	Real-world walking	Real-world walking	MS	1	Sig. Assoc.	RQ1	41.43	Mild	PeerReview	Peer-reviewed/Journal article
1401	1475	1475	Gait Speed	Pace	Uninstrumented clinical test (Gait speed)	Clinic/Lab	Top Speed	Short walk	MS	0	No Assoc.	RQ1	41.43	Mild	PeerReview	Peer-reviewed/Journal article
1402	1475	1475	Cadence	Rhythm	Wearable Sensor (Hip/Waist)	Home/Real World	Real-world walking	Real-world walking	MS	1	Sig. Assoc.	RQ1	47.19	Moderate	PeerReview	Peer-reviewed/Journal article
1403	1475	1475	Gait Speed	Pace	Uninstrumented clinical test (Gait speed)	Clinic/Lab	Top Speed	Short walk	MS	0	No Assoc.	RQ1	47.19	Moderate	PeerReview	Peer-reviewed/Journal article
1404	1475	1475	Cadence	Rhythm	Wearable Sensor (Hip/Waist)	Clinic/Lab	Top Speed	Longer walk	MS	1	Sig. Assoc.	RQ1	46	Severe	PeerReview	Peer-reviewed/Journal article
1405	1581	1581	Swing Time	Phases	Video/Optometric	Clinic/Lab	Self-Selected 'Comfortable' Speed	Short walk	MS	1	Sig. Assoc.	RQ1	41.45	Mild	PeerReview	Peer-reviewed/Journal article
1406	1581	1581	Gait Speed	Pace	Video/Optometric	Clinic/Lab	Self-Selected 'Comfortable' Speed	Short walk	MS	1	Sig. Assoc.	RQ1	41.45	Mild	PeerReview	Peer-reviewed/Journal article
1407	1581	1581	Step/Stride Length	Pace	Video/Optometric	Clinic/Lab	Self-Selected 'Comfortable' Speed	Short walk	MS	1	Sig. Assoc.	RQ1	41.45	Mild	PeerReview	Peer-reviewed/Journal article
1408	1581	1581	Double Support Time	Phases	Video/Optometric	Clinic/Lab	Self-Selected 'Comfortable' Speed	Short walk	MS	1	Sig. Assoc.	RQ1	41.45	Mild	PeerReview	Peer-reviewed/Journal article
1409	1581	1581	Gait Speed	Pace	Video/Optometric	Clinic/Lab	Self-Selected 'Comfortable' Speed	Short walk	MS	1	Sig. Assoc.	RQ1	41.45	Mild	PeerReview	Peer-reviewed/Journal article
1410	1581	1581	Stance Time	Phases	Video/Optometric	Clinic/Lab	Self-Selected 'Comfortable' Speed	Short walk	MS	1	Sig. Assoc.	RQ1	41.45	Mild	PeerReview	Peer-reviewed/Journal article
1411	1581	1581	Double Support Time	Phases	Video/Optometric	Clinic/Lab	Self-Selected 'Comfortable' Speed	Short walk	MS	1	Sig. Assoc.	RQ1	41.45	Mild	PeerReview	Peer-reviewed/Journal article
1412	1581	1581	Step Width	Base of Support	Video/Optometric	Clinic/Lab	Self-Selected 'Comfortable' Speed	Short walk	MS	0	No Assoc.	RQ1	41.45	Mild	PeerReview	Peer-reviewed/Journal article
1413	1581	1581	Stance Time	Phases	Video/Optometric	Clinic/Lab	Self-Selected 'Comfortable' Speed	Short walk	MS	1	Sig. Assoc.	RQ1	41.45	Mild	PeerReview	Peer-reviewed/Journal article
1414	1581	1581	Step/Stride Time	Rhythm	Video/Optometric	Clinic/Lab	Self-Selected 'Comfortable' Speed	Short walk	MS	1	Sig. Assoc.	RQ1	41.45	Mild	PeerReview	Peer-reviewed/Journal article
1415	1581	1581	Step/Stride Length	Pace	Video/Optometric	Clinic/Lab	Self-Selected 'Comfortable' Speed	Short walk	MS	1	Sig. Assoc.	RQ1	41.45	Mild	PeerReview	Peer-reviewed/Journal article
1416	1581	1581	Swing Time	Phases	Video/Optometric	Clinic/Lab	Self-Selected 'Comfortable' Speed	Short walk	MS	1	Sig. Assoc.	RQ1	41.45	Mild	PeerReview	Peer-reviewed/Journal article
1417	1581	1581	Step Width	Base of Support	Video/Optometric	Clinic/Lab	Self-Selected 'Comfortable' Speed	Short walk	MS	0	No Assoc.	RQ1	41.45	Mild	PeerReview	Peer-reviewed/Journal article
1418	1581	1581	Step/Stride Time	Rhythm	Video/Optometric	Clinic/Lab	Self-Selected 'Comfortable' Speed	Short walk	MS	1	Sig. Assoc.	RQ1	41.45	Mild	PeerReview	Peer-reviewed/Journal article
1419	1600	1600	Gait Speed	Pace	Video/Optometric	Clinic/Lab	Top Speed	Short walk	MS	1	Sig. Assoc.	RQ1	42	Mild	PeerReview	Peer-reviewed/Journal article
1420	1600	1600	Step/Stride Length	Pace	Video/Optometric	Clinic/Lab	Top Speed	Short walk	MS	1	Sig. Assoc.	RQ1	42	Mild	PeerReview	Peer-reviewed/Journal article
1421	1600	1600	Step/Stride Length	Pace	Video/Optometric	Clinic/Lab	Self-Selected 'Comfortable' Speed	Short walk	MS	0	No Assoc.	RQ1	42	Mild	PeerReview	Peer-reviewed/Journal article
1422	1609	1609	Step/Stride Length	Pace	Wearable Sensor (Hip/Waist)	Clinic/Lab	Self-Selected 'Comfortable' Speed	Short walk	MS	1	Sig. Assoc.	RQ1	39.8	Mild	PeerReview	Peer-reviewed/Journal article
1423	1609	1609	Step/Stride Length	Pace	Wearable Sensor (Hip/Waist)	Clinic/Lab	Self-Selected 'Comfortable' Speed	Short walk	MS	1	Sig. Assoc.	RQ1	39.8	Mild	PeerReview	Peer-reviewed/Journal article
1424	1609	1609	Stance Time	Phases	Wearable Sensor (Hip/Waist)	Clinic/Lab	Self-Selected 'Comfortable' Speed	Short walk	MS	0	No Assoc.	RQ1	39.8	Mild	PeerReview	Peer-reviewed/Journal article
1425	1609	1609	Gait Speed	Pace	Wearable Sensor (Hip/Waist)	Clinic/Lab	Self-Selected 'Comfortable' Speed	Short walk	MS	1	Sig. Assoc.	RQ1	39.8	Mild	PeerReview	Peer-reviewed/Journal article
1426	1609	1609	Gait Speed	Pace	Wearable Sensor (Hip/Waist)	Clinic/Lab	Self-Selected 'Comfortable' Speed	Short walk	MS	1	Sig. Assoc.	RQ1	39.8	Mild	PeerReview	Peer-reviewed/Journal article
1427	1609	1609	Stance Time	Phases	Wearable Sensor (Hip/Waist)	Clinic/Lab	Self-Selected 'Comfortable' Speed	Short walk	MS	0	No Assoc.	RQ1	39.8	Mild	PeerReview	Peer-reviewed/Journal article
1428	1609	1609	Swing Time	Phases	Wearable Sensor (Hip/Waist)	Clinic/Lab	Self-Selected 'Comfortable' Speed	Short walk	MS	0	No Assoc.	RQ1	39.8	Mild	PeerReview	Peer-reviewed/Journal article
1429	1609	1609	Cadence	Rhythm	Wearable Sensor (Hip/Waist)	Clinic/Lab	Self-Selected 'Comfortable' Speed	Short walk	MS	0	No Assoc.	RQ1	39.8	Mild	PeerReview	Peer-reviewed/Journal article
1430	1609	1609	Cadence	Rhythm	Wearable Sensor (Hip/Waist)	Clinic/Lab	Self-Selected 'Comfortable' Speed	Short walk	MS	0	No Assoc.	RQ1	39.8	Mild	PeerReview	Peer-reviewed/Journal article
1431	1609	1609	Double Support Time	Phases	Wearable Sensor (Hip/Waist)	Clinic/Lab	Self-Selected 'Comfortable' Speed	Short walk	MS	0	No Assoc.	RQ1	39.8	Mild	PeerReview	Peer-reviewed/Journal article
1432	1609	1609	Double Support Time	Phases	Wearable Sensor (Hip/Waist)	Clinic/Lab	Self-Selected 'Comfortable' Speed	Short walk	MS	0	No Assoc.	RQ1	39.8	Mild	PeerReview	Peer-reviewed/Journal article
1433	1609	1609	Swing Time	Phases	Wearable Sensor (Hip/Waist)	Clinic/Lab	Self-Selected 'Comfortable' Speed	Short walk	MS	0	No Assoc.	RQ1	39.8	Mild	PeerReview	Peer-reviewed/Journal article
1434	1667	1667	Step/Stride Time Variability	Variability	Video/Optometric	Clinic/Lab	Set speed (Treadmill)	Longer walk	MS	1	Sig. Assoc.	RQ1	33.92	Moderate	PeerReview	Peer-reviewed/Journal article
1435	1667	1667	Swing Time	Phases	Video/Optometric	Clinic/Lab	Set speed (Treadmill)	Longer walk	MS	1	Sig. Assoc.	RQ1	33.92	Moderate	PeerReview	Peer-reviewed/Journal article
1436	1667	1667	Step Width	Base of Support	Video/Optometric	Clinic/Lab	Set speed (Treadmill)	Longer walk	MS	0	No Assoc.	RQ1	33	Mild	PeerReview	Peer-reviewed/Journal article
1437	1667	1667	Step/Stride Length Variability	Variability	Video/Optometric	Clinic/Lab	Set speed (Treadmill)	Longer walk	MS	1	Sig. Assoc.	RQ1	33.92	Moderate	PeerReview	Peer-reviewed/Journal article
1438	1667	1667	Cadence	Rhythm	Video/Optometric	Clinic/Lab	Set speed (Treadmill)	Longer walk	MS	0	No Assoc.	RQ1	33	Mild	PeerReview	Peer-reviewed/Journal article
1439	1667	1667	Swing Time	Phases	Video/Optometric	Clinic/Lab	Set speed (Treadmill)	Longer walk	MS	1	Sig. Assoc.	RQ1	33	Mild	PeerReview	Peer-reviewed/Journal article
1440	1667	1667	Step/Stride Length Variability	Variability	Video/Optometric	Clinic/Lab	Set speed (Treadmill)	Longer walk	MS	1	Sig. Assoc.	RQ1	33	Mild	PeerReview	Peer-reviewed/Journal article
1441	1667	1667	Step/Stride Time Variability	Variability	Video/Optometric	Clinic/Lab	Set speed (Treadmill)	Longer walk	MS	1	Sig. Assoc.	RQ1	33	Mild	PeerReview	Peer-reviewed/Journal article
1442	1667	1667	Cadence	Rhythm	Video/Optometric	Clinic/Lab	Set speed (Treadmill)	Longer walk	MS	0	No Assoc.	RQ1	33.92	Moderate	PeerReview	Peer-reviewed/Journal article
1443	1667	1667	Step Width Variability	Variability	Video/Optometric	Clinic/Lab	Set speed (Treadmill)	Longer walk	MS	0	No Assoc.	RQ1	33.92	Moderate	PeerReview	Peer-reviewed/Journal article
1444	1667	1667	Step/Stride Length	Pace	Video/Optometric	Clinic/Lab	Set speed (Treadmill)	Longer walk	MS	1	Sig. Assoc.	RQ1	33	Mild	PeerReview	Peer-reviewed/Journal article
1445	1667	1667	Step Width Variability	Variability	Video/Optometric	Clinic/Lab	Set speed (Treadmill)	Longer walk	MS	0	No Assoc.	RQ1	33	Mild	PeerReview	Peer-reviewed/Journal article
1446	1667	1667	Step Width	Base of Support	Video/Optometric	Clinic/Lab	Set speed (Treadmill)	Longer walk	MS	0	No Assoc.	RQ1	33.92	Moderate	PeerReview	Peer-reviewed/Journal article
1447	1707	846	Step/Stride Length	Pace	Instrumented Treadmill	Clinic/Lab	Top Speed	Longer walk	MS	0	No Assoc.	RQ1	52	Moderate	PeerReview	Peer-reviewed/Journal article
1448	1707	846	Stance Time	Rhythm	Instrumented Treadmill	Clinic/Lab	Top Speed	Longer walk	MS	0	No Assoc.	RQ1	52	Moderate	PeerReview	Peer-reviewed/Journal article
1449	1707	846	Cadence	Rhythm	Instrumented Treadmill	Clinic/Lab	Top Speed	Longer walk	MS	0	No Assoc.	RQ1	52	Moderate	PeerReview	Peer-reviewed/Journal article
1450	1707	846	Cadence	Rhythm	Instrumented Treadmill	Clinic/Lab	Top Speed	Longer walk	MS	1	Sig. Assoc.	RQ1	52	Moderate	PeerReview	Peer-reviewed/Journal article
1451	1707	846	Stance Time	Rhythm	Instrumented Treadmill	Clinic/Lab	Top Speed	Longer walk	MS	1	Sig. Assoc.	RQ1	52	Moderate	PeerReview	Peer-reviewed/Journal article
1452	1707	846	Step/Stride Length	Pace	Instrumented Treadmill	Clinic/Lab	Top Speed	Longer walk	MS	1	Sig. Assoc.	RQ1	52	Moderate	PeerReview	Peer-reviewed/Journal article
1453	1707	846	Gait Speed	Pace	Instrumented Treadmill	Clinic/Lab	Top Speed	Longer walk	MS	1	Sig. Assoc.	RQ1	52	Moderate	PeerReview	Peer-reviewed/Journal article
1454	1709	1709	Step Width	Base of Support	Instrumented Treadmill	Clinic/Lab	Set speed (Treadmill)	Longer walk	MS	0	No Assoc.	RQ1	46.61	Mild	PeerReview	Peer-reviewed/Journal article
1455	1709	1709	Step Width Variability	Variability	Instrumented Treadmill	Clinic/Lab	Set speed (Treadmill)	Longer walk	MS	0	No Assoc.	RQ1	45.88	Mild	PeerReview	Peer-reviewed/Journal article
1456	1709	1709	Step/Stride Length Variability	Variability	Instrumented Treadmill	Clinic/Lab	Set speed (Treadmill)	Longer walk	MS	1	Sig. Assoc.	RQ1	46.61	Mild	PeerReview	Peer-reviewed/Journal article
1457	1709	1709	Gait Speed	Pace	Uninstrumented clinical test (Gait speed)	Clinic/Lab	Top Speed	Short walk	MS	1	Sig. Assoc.	RQ1	46.61	Mild	PeerReview	Peer-reviewed/Journal article
1458	1709	1709	Step/Stride Length	Pace	Instrumented Treadmill	Clinic/Lab	Set speed (Treadmill)	Longer walk	MS	1	Sig. Assoc.	RQ1	46.61	Mild	PeerReview	Peer-reviewed/Journal article
1459	1709	1709	Step/Stride Time	Rhythm	Instrumented Treadmill	Clinic/Lab	Set speed (Treadmill)	Longer walk	MS	1	Sig. Assoc.	RQ1	46.61	Mild	PeerReview	Peer-reviewed/Journal article
1460	1709	1709	Step/Stride Time Variability	Variability	Instrumented Treadmill	Clinic/Lab	Set speed (Treadmill)	Longer walk	MS	1	Sig. Assoc.	RQ1	45.88	Mild	PeerReview	Peer-reviewed/Journal article
1461	1709	1709	Step/Stride Time	Rhythm	Instrumented Treadmill	Clinic/Lab	Set speed (Treadmill)	Longer walk	MS	1	Sig. Assoc.	RQ1	45.88	Mild	PeerReview	Peer-reviewed/Journal article
1462	1709	1709	Step Width Variability	Variability	Instrumented Treadmill	Clinic/Lab	Set speed (Treadmill)	Longer walk	MS	0	No Assoc.	RQ1	46.61	Mild	PeerReview	Peer-reviewed/Journal article
1463	1709	1709	Step/Stride Time Variability	Variability	Instrumented Treadmill	Clinic/Lab	Set speed (Treadmill)	Longer walk	MS	1	Sig. Assoc.	RQ1	46.61	Mild	PeerReview	Peer-reviewed/Journal article
1464	1709	1709	Step/Stride Length Variability	Variability	Instrumented Treadmill	Clinic/Lab	Set speed (Treadmill)	Longer walk	MS	0	No Assoc.	RQ1	45.88	Mild	PeerReview	Peer-reviewed/Journal article
1465	1709	1709	Step Width	Base of Support	Instrumented Treadmill	Clinic/Lab	Set speed (Treadmill)	Longer walk	MS	0	No Assoc.	RQ1	45.88	Mild	PeerReview	Peer-reviewed/Journal article
1466	1709	1709	Step/Stride Length	Pace	Instrumented Treadmill	Clinic/Lab	Set speed (Treadmill)	Longer walk	MS	0	No Assoc.	RQ1	45.88	Mild	PeerReview	Peer-reviewed/Journal article
1467	1709	1709	Gait Speed	Pace	Uninstrumented clinical test (Gait speed)	Clinic/Lab	Top Speed	Short walk	MS	0	No Assoc.	RQ1	45.88	Mild	PeerReview	Peer-reviewed/Journal article
1468	1718	1718	Swing Time	Phases	Wearable Sensor (Hip/Waist)	Clinic/Lab	Self-Selected 'Comfortable' Speed	Short walk	MS	0	No Assoc.	RQ1	39.7	Mild	PeerReview	Peer-reviewed/Journal article
1469	1718	1718	Stance Time	Phases	Wearable Sensor (Hip/Waist)	Clinic/Lab	Self-Selected 'Comfortable' Speed	Short walk	MS	0	No Assoc.	RQ1	39.7	Mild	PeerReview	Peer-reviewed/Journal article
1470	1718	1718	Step/Stride Length	Pace	Wearable Sensor (Hip/Waist)	Clinic/Lab	Self-Selected 'Comfortable' Speed	Short walk	MS	0	No Assoc.	RQ1	39.7	Mild	PeerReview	Peer-reviewed/Journal article
1471	1718	1718	Cadence	Rhythm	Wearable Sensor (Hip/Waist)	Clinic/Lab	Self-Selected 'Comfortable' Speed	Short walk	MS	0	No Assoc.	RQ1	39.7	Mild	PeerReview	Peer-reviewed/Journal article
1472	1718	1718	Double Support Time	Phases	Wearable Sensor (Hip/Waist)	Clinic/Lab	Self-Selected 'Comfortable' Speed	Short walk	MS	0	No Assoc.	RQ1	39.7	Mild	PeerReview	Peer-reviewed/Journal article
1473	1718	1718	Gait Speed	Pace	Wearable Sensor (Hip/Waist)	Clinic/Lab	Self-Selected 'Comfortable' Speed	Short walk	MS	0	No Assoc.	RQ1	39.7	Mild	PeerReview	Peer-reviewed/Journal article
1474	1734	1734	Step/Stride Length	Pace	Instrumented Walkway	Clinic/Lab	Self-Selected 'Comfortable' Speed	Short walk	MS	1	Sig. Assoc.	RQ1	54.4	Moderate	PeerReview	Peer-reviewed/Journal article
1475	1734	1734	Cadence	Rhythm	Instrumented Walkway	Clinic/Lab	Self-Selected 'Comfortable' Speed	Short walk	MS	0	No Assoc.	RQ1	54.4	Moderate	PeerReview	Peer-reviewed/Journal article
1476	1734	1734	Gait Speed	Pace	Instrumented Walkway	Clinic/Lab	Self-Selected 'Comfortable' Speed	Short walk	MS	1	Sig. Assoc.	RQ1	54.4	Moderate	PeerReview	Peer-reviewed/Journal article
1477	1759	1759	Stance Time	Phases	Instrumented Treadmill	Clinic/Lab	Self-Selected 'Comfortable' Speed	Short walk	MS	1	Sig. Assoc.	RQ1	40.1	Mild	PeerReview	Peer-reviewed/Journal article
1478	1759	1759	Step/Stride Time	Rhythm	Instrumented Treadmill	Clinic/Lab	Self-Selected 'Comfortable' Speed	Short walk	MS	1	Sig. Assoc.	RQ1	40.1	Mild	PeerReview	Peer-reviewed/Journal article
1479	1759	1759	Stance Time	Phases	Instrumented Treadmill	Clinic/Lab	Self-Selected 'Comfortable' Speed	Short walk	MS	1	Sig. Assoc.	RQ1	40.1	Mild	PeerReview	Peer-reviewed/Journal article
1480	1759	1759	Step/Stride Length Variability	Variability	Instrumented Treadmill	Clinic/Lab	Self-Selected 'Comfortable' Speed	Short walk	MS	1	Sig. Assoc.	RQ1	40.1	Mild	PeerReview	Peer-reviewed/Journal article
1481	1759	1759	Step/Stride Time	Rhythm	Instrumented Treadmill	Clinic/Lab	Self-Selected 'Comfortable' Speed	Short walk	MS	1	Sig. Assoc.	RQ1	40.1	Mild	PeerReview	Peer-reviewed/Journal article
1482	1759	1759	Step/Stride Length	Pace	Instrumented Treadmill	Clinic/Lab	Self-Selected 'Comfortable' Speed	Short walk	MS	1	Sig. Assoc.	RQ1	40.1	Mild	PeerReview	Peer-reviewed/Journal article
1483	1759	1759	Single Support Time Variability	Variability	Instrumented Treadmill	Clinic/Lab	Self-Selected 'Comfortable' Speed	Short walk	MS	1	Sig. Assoc.	RQ1	40.1	Mild	PeerReview	Peer-reviewed/Journal article
1484	1759	1759	Step/Stride Length	Pace	Instrumented Treadmill	Clinic/Lab	Self-Selected 'Comfortable' Speed	Short walk	MS	1	Sig. Assoc.	RQ1	40.1	Mild	PeerReview	Peer-reviewed/Journal article
1485	1759	1759	Step Width	Base of Support	Instrumented Treadmill	Clinic/Lab	Self-Selected 'Comfortable' Speed	Short walk	MS	1	Sig. Assoc.	RQ1	40.1	Mild	PeerReview	Peer-reviewed/Journal article
1486	1759	1759	Single Support Time Variability	Variability	Instrumented Treadmill	Clinic/Lab	Self-Selected 'Comfortable' Speed	Short walk	MS	1	Sig. Assoc.	RQ1	40.1	Mild	PeerReview	Peer-reviewed/Journal article
1487	1759	1759	Step/Stride Time	Rhythm	Instrumented Treadmill	Clinic/Lab	Self-Selected 'Comfortable' Speed	Short walk	MS	1	Sig. Assoc.	RQ1	40.1	Mild	PeerReview	Peer-reviewed/Journal article
1488	1759	1759	Step/Stride Length	Pace	Instrumented Treadmill	Clinic/Lab	Self-Selected 'Comfortable' Speed	Short walk	MS	1	Sig. Assoc.	RQ1	40.1	Mild	PeerReview	Peer-reviewed/Journal article
1489	1759	1759	Step/Stride Time Variability	Variability	Instrumented Treadmill	Clinic/Lab	Self-Selected 'Comfortable' Speed	Short walk	MS	1	Sig. Assoc.	RQ1	40.1	Mild	PeerReview	Peer-reviewed/Journal article
1490	1759	1759	Step/Stride Time	Rhythm	Instrumented Treadmill	Clinic/Lab	Self-Selected 'Comfortable' Speed	Short walk	MS	1	Sig. Assoc.	RQ1	40.1	Mild	PeerReview	Peer-reviewed/Journal article
1491	1759	1759	Step/Stride Time Variability	Variability	Instrumented Treadmill	Clinic/Lab	Self-Selected 'Comfortable' Speed	Short walk	MS	1	Sig. Assoc.	RQ1	40.1	Mild	PeerReview	Peer-reviewed/Journal article
1492	1759	1759	Step/Stride Length Variability	Variability	Instrumented Treadmill	Clinic/Lab	Self-Selected 'Comfortable' Speed	Short walk	MS	1	Sig. Assoc.	RQ1	40.1	Mild	PeerReview	Peer-reviewed/Journal article
1493	1759	1759	Step Width	Base of Support	Instrumented Treadmill	Clinic/Lab	Self-Selected 'Comfortable' Speed	Short walk	MS	1	Sig. Assoc.	RQ1	40.1	Mild	PeerReview	Peer-reviewed/Journal article
1494	1759	1759	Step/Stride Length	Pace	Instrumented Treadmill	Clinic/Lab	Self-Selected 'Comfortable' Speed	Short walk	MS	1	Sig. Assoc.	RQ1	40.1	Mild	PeerReview	Peer-reviewed/Journal article
1495	1783	1783	Cadence	Rhythm	Video/Optometric	Clinic/Lab	Self-Selected 'Comfortable' Speed	Short walk	MS	0	No Assoc.	RQ1	39.7	Mild	PeerReview	Peer-reviewed/Journal article
1496	1783	1783	Gait Speed	Pace	Video/Optometric	Clinic/Lab	Self-Selected 'Comfortable' Speed	Short walk	MS	1	Sig. Assoc.	RQ1	39.7	Mild	PeerReview	Peer-reviewed/Journal article
1497	1783	1783	Stance Time	Phases	Video/Optometric	Clinic/Lab	Self-Selected 'Comfortable' Speed	Short walk	MS	1	Sig. Assoc.	RQ1	39.7	Mild	PeerReview	Peer-reviewed/Journal article
1498	1783	1783	Step/Stride Length	Pace	Video/Optometric	Clinic/Lab	Self-Selected 'Comfortable' Speed	Short walk	MS	1	Sig. Assoc.	RQ1	39.7	Mild	PeerReview	Peer-reviewed/Journal article
1499	1797	1797	Gait Speed	Pace	Video/Optometric	Clinic/Lab	Top Speed	Short walk	MS	1	Sig. Assoc.	RQ1	42	Mild	PeerReview	Peer-reviewed/Journal article
1500	1819	1819	Swing Time Variability	Variability	Instrumented Walkway	Clinic/Lab	Self-Selected 'Comfortable' Speed	Short walk	MS	1	Sig. Assoc.	RQ1	37.2	Moderate	PeerReview	Peer-reviewed/Journal article
1501	1819	1819	Swing Time Variability	Variability	Instrumented Walkway	Clinic/Lab	Self-Selected 'Comfortable' Speed	Short walk	MS	1	Sig. Assoc.	RQ1	37.2	Moderate	PeerReview	Peer-reviewed/Journal article
1502	1819	1819	Double Support Time	Rhythm	Instrumented Walkway	Clinic/Lab	Self-Selected 'Comfortable' Speed	Short walk	MS	1	Sig. Assoc.	RQ1	37.2	Moderate	PeerReview	Peer-reviewed/Journal article
1503	1819	1819	Double Support Time	Rhythm	Instrumented Walkway	Clinic/Lab	Self-Selected 'Comfortable' Speed	Short walk	MS	1	Sig. Assoc.	RQ1	37.2	Moderate	PeerReview	Peer-reviewed/Journal article
1504	1819	1819	Double Support Time Variability	Variability	Instrumented Walkway	Clinic/Lab	Self-Selected 'Comfortable' Speed	Short walk	MS	0	No Assoc.	RQ1	37.2	Moderate	PeerReview	Peer-reviewed/Journal article
1505	1819	1819	Asymmetry Measures	Asymmetry	Instrumented Walkway	Clinic/Lab	Self-Selected 'Comfortable' Speed	Short walk	MS	0	No Assoc.	RQ1	37.2	Moderate	PeerReview	Peer-reviewed/Journal article
1506	1819	1819	Asymmetry Measures	Asymmetry	Instrumented Walkway	Clinic/Lab	Self-Selected 'Comfortable' Speed	Short walk	MS	0	No Assoc.	RQ1	37.2	Moderate	PeerReview	Peer-reviewed/Journal article
1507	1819	1819	Swing Time	Rhythm	Instrumented Walkway	Clinic/Lab	Self-Selected 'Comfortable' Speed	Short walk	MS	0	No Assoc.	RQ1	37.2	Moderate	PeerReview	Peer-reviewed/Journal article
1508	1819	1819	Swing Time Variability	Variability	Instrumented Walkway	Clinic/Lab	Self-Selected 'Comfortable' Speed	Short walk	MS	1	Sig. Assoc.	RQ1	37.2	Moderate	PeerReview	Peer-reviewed/Journal article
1509	1819	1819	Step/Stride Length	Pace	Instrumented Walkway	Clinic/Lab	Self-Selected 'Comfortable' Speed	Short walk	MS	1	Sig. Assoc.	RQ1	37.2	Moderate	PeerReview	Peer-reviewed/Journal article
1510	1819	1819	Asymmetry Measures	Asymmetry	Instrumented Walkway	Clinic/Lab	Self-Selected 'Comfortable' Speed	Short walk	MS	0	No Assoc.	RQ1	37.2	Moderate	PeerReview	Peer-reviewed/Journal article
1511	1819	1819	Asymmetry Measures	Asymmetry	Instrumented Walkway	Clinic/Lab	Self-Selected 'Comfortable' Speed	Short walk	MS	0	No Assoc.	RQ1	37.2	Moderate	PeerReview	Peer-reviewed/Journal article
1512	1819	1819	Step/Stride Time Variability	Variability	Instrumented Walkway	Clinic/Lab	Self-Selected 'Comfortable' Speed	Short walk	MS	1	Sig. Assoc.	RQ1	37.2	Moderate	PeerReview	Peer-reviewed/Journal article
1513	1819	1819	Step/Stride Length Variability	Variability	Instrumented Walkway	Clinic/Lab	Self-Selected 'Comfortable' Speed	Short walk	MS	1	Sig. Assoc.	RQ1	37.2	Moderate	PeerReview	Peer-reviewed/Journal article
1514	1819	1819	Double Support Time Variability	Variability	Instrumented Walkway	Clinic/Lab	Self-Selected 'Comfortable' Speed	Short walk	MS	0	No Assoc.	RQ1	37.2	Moderate	PeerReview	Peer-reviewed/Journal article
1515	1819	1819	Swing Time	Rhythm	Instrumented Walkway	Clinic/Lab	Self-Selected 'Comfortable' Speed	Short walk	MS	0	No Assoc.	RQ1	37.2	Moderate	PeerReview	Peer-reviewed/Journal article
1516	1819	1819	Double Support Time	Rhythm	Instrumented Walkway	Clinic/Lab	Self-Selected 'Comfortable' Speed	Short walk	MS	1	Sig. Assoc.	RQ1	37.2	Moderate	PeerReview	Peer-reviewed/Journal article
1517	1819	1819	Asymmetry Measures	Asymmetry	Instrumented Walkway	Clinic/Lab	Self-Selected 'Comfortable' Speed	Short walk	MS	0	No Assoc.	RQ1	37.2	Moderate	PeerReview	Peer-reviewed/Journal article
1518	1819	1819	Step/Stride Time Variability	Variability	Instrumented Walkway	Clinic/Lab	Self-Selected 'Comfortable' Speed	Short walk	MS	1	Sig. Assoc.	RQ1	37.2	Moderate	PeerReview	Peer-reviewed/Journal article
1519	1819	1819	Asymmetry Measures	Asymmetry	Instrumented Walkway	Clinic/Lab	Self-Selected 'Comfortable' Speed	Short walk	MS	0	No Assoc.	RQ1	37.2	Moderate	PeerReview	Peer-reviewed/Journal article
1520	1819	1819	Step/Stride Length Variability	Variability	Instrumented Walkway	Clinic/Lab	Self-Selected 'Comfortable' Speed	Short walk	MS	1	Sig. Assoc.	RQ1	37.2	Moderate	PeerReview	Peer-reviewed/Journal article
1521	1819	1819	Asymmetry Measures	Asymmetry	Instrumented Walkway	Clinic/Lab	Self-Selected 'Comfortable' Speed	Short walk	MS	0	No Assoc.	RQ1	37.2	Moderate	PeerReview	Peer-reviewed/Journal article
1522	1819	1819	Step/Stride Time	Rhythm	Instrumented Walkway	Clinic/Lab	Self-Selected 'Comfortable' Speed	Short walk	MS	1	Sig. Assoc.	RQ1	37.2	Moderate	PeerReview	Peer-reviewed/Journal article
1523	1819	1819	Gait Speed	Pace	Instrumented Walkway	Clinic/Lab	Self-Selected 'Comfortable' Speed	Short walk	MS	1	Sig. Assoc.	RQ1	37.2	Moderate	PeerReview	Peer-reviewed/Journal article
1524	1819	1819	Step/Stride Time	Rhythm	Instrumented Walkway	Clinic/Lab	Self-Selected 'Comfortable' Speed	Short walk	MS	1	Sig. Assoc.	RQ1	37.2	Moderate	PeerReview	Peer-reviewed/Journal article
1525	1819	1819	Gait Speed	Pace	Instrumented Walkway	Clinic/Lab	Self-Selected 'Comfortable' Speed	Short walk	MS	1	Sig. Assoc.	RQ1	37.2	Moderate	PeerReview	Peer-reviewed/Journal article
1526	1819	1819	Swing Time	Rhythm	Instrumented Walkway	Clinic/Lab	Self-Selected 'Comfortable' Speed	Short walk	MS	0	No Assoc.	RQ1	37.2	Moderate	PeerReview	Peer-reviewed/Journal article
1527	1819	1819	Step/Stride Length Variability	Variability	Instrumented Walkway	Clinic/Lab	Self-Selected 'Comfortable' Speed	Short walk	MS	1	Sig. Assoc.	RQ1	37.2	Moderate	PeerReview	Peer-reviewed/Journal article
1528	1819	1819	Step/Stride Length	Pace	Instrumented Walkway	Clinic/Lab	Self-Selected 'Comfortable' Speed	Short walk	MS	1	Sig. Assoc.	RQ1	37.2	Moderate	PeerReview	Peer-reviewed/Journal article
1529	1819	1819	Double Support Time Variability	Variability	Instrumented Walkway	Clinic/Lab	Self-Selected 'Comfortable' Speed	Short walk	MS	0	No Assoc.	RQ1	37.2	Moderate	PeerReview	Peer-reviewed/Journal article
1530	1819	1819	Double Support Time Variability	Variability	Instrumented Walkway	Clinic/Lab	Self-Selected 'Comfortable' Speed	Short walk	MS	0	No Assoc.	RQ1	37.2	Moderate	PeerReview	Peer-reviewed/Journal article
1531	1819	1819	Step/Stride Time Variability	Variability	Instrumented Walkway	Clinic/Lab	Self-Selected 'Comfortable' Speed	Short walk	MS	1	Sig. Assoc.	RQ1	37.2	Moderate	PeerReview	Peer-reviewed/Journal article
1532	1819	1819	Gait Speed	Pace	Instrumented Walkway	Clinic/Lab	Self-Selected 'Comfortable' Speed	Short walk	MS	1	Sig. Assoc.	RQ1	37.2	Moderate	PeerReview	Peer-reviewed/Journal article
1533	1819	1819	Swing Time	Rhythm	Instrumented Walkway	Clinic/Lab	Self-Selected 'Comfortable' Speed	Short walk	MS	0	No Assoc.	RQ1	37.2	Moderate	PeerReview	Peer-reviewed/Journal article
1534	1819	1819	Step/Stride Length	Pace	Instrumented Walkway	Clinic/Lab	Self-Selected 'Comfortable' Speed	Short walk	MS	1	Sig. Assoc.	RQ1	37.2	Moderate	PeerReview	Peer-reviewed/Journal article
1535	1819	1819	Step/Stride Time	Rhythm	Instrumented Walkway	Clinic/Lab	Self-Selected 'Comfortable' Speed	Short walk	MS	1	Sig. Assoc.	RQ1	37.2	Moderate	PeerReview	Peer-reviewed/Journal article
1536	1819	1819	Gait Speed	Pace	Instrumented Walkway	Clinic/Lab	Self-Selected 'Comfortable' Speed	Short walk	MS	1	Sig. Assoc.	RQ1	37.2	Moderate	PeerReview	Peer-reviewed/Journal article
1537	1819	1819	Double Support Time	Rhythm	Instrumented Walkway	Clinic/Lab	Self-Selected 'Comfortable' Speed	Short walk	MS	1	Sig. Assoc.	RQ1	37.2	Moderate	PeerReview	Peer-reviewed/Journal article
1538	1819	1819	Step/Stride Length	Pace	Instrumented Walkway	Clinic/Lab	Self-Selected 'Comfortable' Speed	Short walk	MS	1	Sig. Assoc.	RQ1	37.2	Moderate	PeerReview	Peer-reviewed/Journal article
1539	1819	1819	Step/Stride Time	Rhythm	Instrumented Walkway	Clinic/Lab	Self-Selected 'Comfortable' Speed	Short walk	MS	1	Sig. Assoc.	RQ1	37.2	Moderate	PeerReview	Peer-reviewed/Journal article
1540	1819	1819	Asymmetry Measures	Asymmetry	Instrumented Walkway	Clinic/Lab	Self-Selected 'Comfortable' Speed	Short walk	MS	0	No Assoc.	RQ1	37.2	Moderate	PeerReview	Peer-reviewed/Journal article
1541	1819	1819	Asymmetry Measures	Asymmetry	Instrumented Walkway	Clinic/Lab	Self-Selected 'Comfortable' Speed	Short walk	MS	0	No Assoc.	RQ1	37.2	Moderate	PeerReview	Peer-reviewed/Journal article
1542	1819	1819	Step/Stride Length Variability	Variability	Instrumented Walkway	Clinic/Lab	Self-Selected 'Comfortable' Speed	Short walk	MS	1	Sig. Assoc.	RQ1	37.2	Moderate	PeerReview	Peer-reviewed/Journal article
1543	1819	1819	Asymmetry Measures	Asymmetry	Instrumented Walkway	Clinic/Lab	Self-Selected 'Comfortable' Speed	Short walk	MS	0	No Assoc.	RQ1	37.2	Moderate	PeerReview	Peer-reviewed/Journal article
1544	1819	1819	Asymmetry Measures	Asymmetry	Instrumented Walkway	Clinic/Lab	Self-Selected 'Comfortable' Speed	Short walk	MS	1	Sig. Assoc.	RQ1	37.2	Moderate	PeerReview	Peer-reviewed/Journal article
1545	1819	1819	Step/Stride Time Variability	Variability	Instrumented Walkway	Clinic/Lab	Self-Selected 'Comfortable' Speed	Short walk	MS	1	Sig. Assoc.	RQ1	37.2	Moderate	PeerReview	Peer-reviewed/Journal article
1546	1819	1819	Asymmetry Measures	Asymmetry	Instrumented Walkway	Clinic/Lab	Self-Selected 'Comfortable' Speed	Short walk	MS	0	No Assoc.	RQ1	37.2	Moderate	PeerReview	Peer-reviewed/Journal article
1547	1819	1819	Swing Time Variability	Variability	Instrumented Walkway	Clinic/Lab	Self-Selected 'Comfortable' Speed	Short walk	MS	0	Non-Sig. Trend	RQ1	37.2	Moderate	PeerReview	Peer-reviewed/Journal article
1548	1831	1831	Swing Time	Phases	Other	Clinic/Lab	Self-Selected 'Comfortable' Speed	Short walk	MS	1	Sig. Assoc.	RQ1	51	Severe	PeerReview	Peer-reviewed/Journal article
1549	1831	1831	Swing Time	Phases	Other	Clinic/Lab	Self-Selected 'Comfortable' Speed	Short walk	MS	1	Sig. Assoc.	RQ1	51	Moderate	PeerReview	Peer-reviewed/Journal article
1550	1831	1831	Gait Speed	Pace	Other	Clinic/Lab	Self-Selected 'Comfortable' Speed	Short walk	MS	1	Sig. Assoc.	RQ1	51	Mild	PeerReview	Peer-reviewed/Journal article
1551	1831	1831	Step/Stride Length	Pace	Other	Clinic/Lab	Self-Selected 'Comfortable' Speed	Short walk	MS	1	Sig. Assoc.	RQ1	51	Severe	PeerReview	Peer-reviewed/Journal article
1552	1831	1831	Stance Time	Phases	Other	Clinic/Lab	Self-Selected 'Comfortable' Speed	Short walk	MS	1	Sig. Assoc.	RQ1	51	Moderate	PeerReview	Peer-reviewed/Journal article
1553	1831	1831	Cadence	Rhythm	Other	Clinic/Lab	Self-Selected 'Comfortable' Speed	Short walk	MS	1	Sig. Assoc.	RQ1	51	Severe	PeerReview	Peer-reviewed/Journal article
1554	1831	1831	Stance Time	Phases	Other	Clinic/Lab	Self-Selected 'Comfortable' Speed	Short walk	MS	1	Sig. Assoc.	RQ1	51	Severe	PeerReview	Peer-reviewed/Journal article
1555	1831	1831	Stance Time	Phases	Other	Clinic/Lab	Self-Selected 'Comfortable' Speed	Short walk	MS	0	No Assoc.	RQ1	51	Mild	PeerReview	Peer-reviewed/Journal article
1556	1831	1831	Step/Stride Time	Rhythm	Other	Clinic/Lab	Self-Selected 'Comfortable' Speed	Short walk	MS	0	No Assoc.	RQ1	51	Mild	PeerReview	Peer-reviewed/Journal article
1557	1831	1831	Gait Speed	Pace	Other	Clinic/Lab	Self-Selected 'Comfortable' Speed	Short walk	MS	1	Sig. Assoc.	RQ1	51	Severe	PeerReview	Peer-reviewed/Journal article
1558	1831	1831	Swing Time	Phases	Other	Clinic/Lab	Self-Selected 'Comfortable' Speed	Short walk	MS	0	No Assoc.	RQ1	51	Mild	PeerReview	Peer-reviewed/Journal article
1559	1831	1831	Cadence	Rhythm	Other	Clinic/Lab	Self-Selected 'Comfortable' Speed	Short walk	MS	1	Sig. Assoc.	RQ1	51	Moderate	PeerReview	Peer-reviewed/Journal article
1560	1831	1831	Step/Stride Length	Pace	Other	Clinic/Lab	Self-Selected 'Comfortable' Speed	Short walk	MS	1	Sig. Assoc.	RQ1	51	Mild	PeerReview	Peer-reviewed/Journal article
1561	1831	1831	Step/Stride Time	Rhythm	Other	Clinic/Lab	Self-Selected 'Comfortable' Speed	Short walk	MS	1	Sig. Assoc.	RQ1	51	Moderate	PeerReview	Peer-reviewed/Journal article
1562	1831	1831	Gait Speed	Pace	Other	Clinic/Lab	Self-Selected 'Comfortable' Speed	Short walk	MS	1	Sig. Assoc.	RQ1	51	Moderate	PeerReview	Peer-reviewed/Journal article
1563	1831	1831	Step/Stride Length	Pace	Other	Clinic/Lab	Self-Selected 'Comfortable' Speed	Short walk	MS	1	Sig. Assoc.	RQ1	51	Moderate	PeerReview	Peer-reviewed/Journal article
1564	1831	1831	Cadence	Rhythm	Other	Clinic/Lab	Self-Selected 'Comfortable' Speed	Short walk	MS	1	Sig. Assoc.	RQ1	51	Mild	PeerReview	Peer-reviewed/Journal article
1565	1831	1831	Step/Stride Time	Rhythm	Other	Clinic/Lab	Self-Selected 'Comfortable' Speed	Short walk	MS	1	Sig. Assoc.	RQ1	51	Severe	PeerReview	Peer-reviewed/Journal article
1566	1853	1853	Gait Speed	Pace	Uninstrumented clinical test (Gait speed)	Clinic/Lab	Top Speed	Longer walk	MS	1	Sig. Assoc.	RQ1	48.69	Moderate	PeerReview	Peer-reviewed/Journal article
1567	1853	1853	Gait Speed	Pace	Uninstrumented clinical test (Gait speed)	Clinic/Lab	Top Speed	Short walk	MS	1	Sig. Assoc.	RQ1	48.69	Moderate	PeerReview	Peer-reviewed/Journal article
1568	1853	1853	Gait Speed	Pace	Instrumented Walkway	Clinic/Lab	Top Speed	Short walk	MS	1	Sig. Assoc.	RQ1	48.69	Moderate	PeerReview	Peer-reviewed/Journal article
1569	1887	1887	Gait Speed	Pace	Instrumented Walkway	Clinic/Lab	Self-Selected 'Comfortable' Speed	Short walk	MS	0	No Assoc.	RQ1	54.6	Mild	PeerReview	Peer-reviewed/Journal article
1570	1887	1887	Gait Speed	Pace	Instrumented Walkway	Clinic/Lab	Self-Selected 'Comfortable' Speed	Short walk	MS	1	Sig. Assoc.	RQ1	60.4	Severe	PeerReview	Peer-reviewed/Journal article
1571	1914	1914	Daily Step Count	Volume	Wearable Sensor (Other/mixed locations)	Home/Real World	Real-world walking	Real-world walking	MS	1	Sig. Assoc.	RQ1	50.9	Moderate	PeerReview	Peer-reviewed/Journal article
1572	1938	1938	Step Width	Base of Support	Instrumented Walkway	Clinic/Lab	Self-Selected 'Comfortable' Speed	Unclear	MS	0	No Assoc.	RQ1	53.1	Moderate	PeerReview	Peer-reviewed/Journal article
1573	1938	1938	Cadence	Rhythm	Instrumented Walkway	Clinic/Lab	Self-Selected 'Comfortable' Speed	Unclear	MS	1	Sig. Assoc.	RQ1	53.1	Moderate	PeerReview	Peer-reviewed/Journal article
1574	1938	1938	Gait Speed	Pace	Instrumented Walkway	Clinic/Lab	Self-Selected 'Comfortable' Speed	Unclear	MS	1	Sig. Assoc.	RQ1	53.1	Moderate	PeerReview	Peer-reviewed/Journal article
1575	1938	1938	Step/Stride Length	Pace	Instrumented Walkway	Clinic/Lab	Self-Selected 'Comfortable' Speed	Unclear	MS	1	Sig. Assoc.	RQ1	53.1	Moderate	PeerReview	Peer-reviewed/Journal article
1576	1944	1944	Gait Speed	Pace	Uninstrumented clinical test (Gait speed)	Clinic/Lab	Top Speed	Short walk	MS	1	Sig. Assoc.	RQ1	45.04	Mild	PeerReview	Peer-reviewed/Journal article
1577	1968	1968	Cadence	Rhythm	Video/Optometric	Clinic/Lab	Self-Selected 'Comfortable' Speed	Short walk	MS	0	No Assoc.	RQ1	36	Mild	PeerReview	Peer-reviewed/Journal article
1578	1968	1968	Gait Speed	Pace	Video/Optometric	Clinic/Lab	Self-Selected 'Comfortable' Speed	Short walk	MS	0	No Assoc.	RQ1	36	Mild	PeerReview	Peer-reviewed/Journal article
1579	1968	1968	Stance Time	Phases	Video/Optometric	Clinic/Lab	Self-Selected 'Comfortable' Speed	Short walk	MS	0	No Assoc.	RQ1	36	Mild	PeerReview	Peer-reviewed/Journal article
1580	1968	1968	Step/Stride Length	Pace	Video/Optometric	Clinic/Lab	Self-Selected 'Comfortable' Speed	Short walk	MS	0	No Assoc.	RQ1	36	Mild	PeerReview	Peer-reviewed/Journal article
1581	1968	1968	Double Support Time	Phases	Video/Optometric	Clinic/Lab	Self-Selected 'Comfortable' Speed	Short walk	MS	0	No Assoc.	RQ1	36	Mild	PeerReview	Peer-reviewed/Journal article
1582	1968	1968	Step/Stride Time	Rhythm	Video/Optometric	Clinic/Lab	Self-Selected 'Comfortable' Speed	Short walk	MS	0	No Assoc.	RQ1	36	Mild	PeerReview	Peer-reviewed/Journal article
1583	1994	1994	Step Width	Base of Support	Gaming system (Kinect, Wii)	Clinic/Lab	Self-Selected 'Comfortable' Speed	Short walk	MS	1	Sig. Assoc.	RQ1	61	Moderate	PeerReview	Peer-reviewed/Journal article
1584	1994	1994	Gait Speed	Pace	Gaming system (Kinect, Wii)	Clinic/Lab	Self-Selected 'Comfortable' Speed	Short walk	MS	1	Sig. Assoc.	RQ1	61	Moderate	PeerReview	Peer-reviewed/Journal article
1585	1994	1994	Double Support Time	Phases	Gaming system (Kinect, Wii)	Clinic/Lab	Self-Selected 'Comfortable' Speed	Short walk	MS	1	Sig. Assoc.	RQ1	61	Moderate	PeerReview	Peer-reviewed/Journal article
1586	1994	1994	Step/Stride Length	Pace	Gaming system (Kinect, Wii)	Clinic/Lab	Self-Selected 'Comfortable' Speed	Short walk	MS	1	Sig. Assoc.	RQ1	61	Moderate	PeerReview	Peer-reviewed/Journal article
1587	2042	2042	Gait Speed	Pace	Uninstrumented clinical test (Gait speed)	Clinic/Lab	Unclear	Short walk	MS	0	No Assoc.	RQ1	43.7	Mild	PeerReview	Peer-reviewed/Journal article
1588	2121	2121	Gait Speed	Pace	Uninstrumented clinical test (Gait speed)	Clinic/Lab	Top Speed	Short walk	MS	1	Sig. Assoc.	RQ1	55	NA	PeerReview	Peer-reviewed/Journal article
1589	2157	2157	Double Support Time	Phases	Video/Optometric	Clinic/Lab	Self-Selected 'Comfortable' Speed	Short walk	MS	1	Sig. Assoc.	RQ1	51.7	Severe	PeerReview	Peer-reviewed/Journal article
1590	2157	2157	Step/Stride Length	Pace	Video/Optometric	Clinic/Lab	Self-Selected 'Comfortable' Speed	Short walk	MS	1	Sig. Assoc.	RQ1	51.7	Severe	PeerReview	Peer-reviewed/Journal article
1591	2157	2157	Cadence	Rhythm	Video/Optometric	Clinic/Lab	Self-Selected 'Comfortable' Speed	Short walk	MS	0	No Assoc.	RQ1	51.7	Severe	PeerReview	Peer-reviewed/Journal article
1592	2429	2429	Step/Stride Length	Pace	Wearable Sensor (Hip/Waist)	Clinic/Lab	Self-Selected 'Comfortable' Speed	Short walk	MS	0	No Assoc.	RQ1	39.6	Mild	PeerReview	Peer-reviewed/Journal article
1593	2429	2429	Swing Time	Phases	Wearable Sensor (Hip/Waist)	Clinic/Lab	Self-Selected 'Comfortable' Speed	Short walk	MS	0	No Assoc.	RQ1	39.6	Mild	PeerReview	Peer-reviewed/Journal article
1594	2429	2429	Step/Stride Length	Pace	Wearable Sensor (Hip/Waist)	Clinic/Lab	Self-Selected 'Comfortable' Speed	Short walk	MS	0	No Assoc.	RQ1	52.1	Severe	PeerReview	Peer-reviewed/Journal article
1595	2429	2429	Cadence	Rhythm	Wearable Sensor (Hip/Waist)	Clinic/Lab	Self-Selected 'Comfortable' Speed	Short walk	MS	0	No Assoc.	RQ1	39.6	Mild	PeerReview	Peer-reviewed/Journal article
1596	2429	2429	Gait Speed	Pace	Uninstrumented clinical test (Gait speed)	Clinic/Lab	Top Speed	Short walk	MS	1	Sig. Assoc.	RQ1	52.1	Severe	PeerReview	Peer-reviewed/Journal article
1597	2429	2429	Swing Time	Phases	Wearable Sensor (Hip/Waist)	Clinic/Lab	Self-Selected 'Comfortable' Speed	Short walk	MS	1	Sig. Assoc.	RQ1	52.1	Severe	PeerReview	Peer-reviewed/Journal article
1598	2429	2429	Gait Speed	Pace	Uninstrumented clinical test (Gait speed)	Clinic/Lab	Top Speed	Short walk	MS	0	No Assoc.	RQ1	43.6	Moderate	PeerReview	Peer-reviewed/Journal article
1599	2429	2429	Double Support Time	Phases	Wearable Sensor (Hip/Waist)	Clinic/Lab	Self-Selected 'Comfortable' Speed	Short walk	MS	0	No Assoc.	RQ1	39.6	Mild	PeerReview	Peer-reviewed/Journal article
1600	2429	2429	Gait Speed	Pace	Uninstrumented clinical test (Gait speed)	Clinic/Lab	Top Speed	Short walk	MS	0	No Assoc.	RQ1	39.6	Mild	PeerReview	Peer-reviewed/Journal article
1601	2429	2429	Step/Stride Length	Pace	Wearable Sensor (Hip/Waist)	Clinic/Lab	Self-Selected 'Comfortable' Speed	Short walk	MS	0	No Assoc.	RQ1	43.6	Moderate	PeerReview	Peer-reviewed/Journal article
1602	2429	2429	Stance Time	Phases	Wearable Sensor (Hip/Waist)	Clinic/Lab	Self-Selected 'Comfortable' Speed	Short walk	MS	0	No Assoc.	RQ1	39.6	Mild	PeerReview	Peer-reviewed/Journal article
1603	2429	2429	Stance Time	Phases	Wearable Sensor (Hip/Waist)	Clinic/Lab	Self-Selected 'Comfortable' Speed	Short walk	MS	1	Sig. Assoc.	RQ1	52.1	Severe	PeerReview	Peer-reviewed/Journal article
1604	2429	2429	Stance Time	Phases	Wearable Sensor (Hip/Waist)	Clinic/Lab	Self-Selected 'Comfortable' Speed	Short walk	MS	0	No Assoc.	RQ1	43.6	Moderate	PeerReview	Peer-reviewed/Journal article
1605	2429	2429	Gait Speed	Pace	Wearable Sensor (Hip/Waist)	Clinic/Lab	Self-Selected 'Comfortable' Speed	Short walk	MS	0	No Assoc.	RQ1	39.6	Mild	PeerReview	Peer-reviewed/Journal article
1606	2429	2429	Swing Time	Phases	Wearable Sensor (Hip/Waist)	Clinic/Lab	Self-Selected 'Comfortable' Speed	Short walk	MS	0	No Assoc.	RQ1	43.6	Moderate	PeerReview	Peer-reviewed/Journal article
1607	2429	2429	Gait Speed	Pace	Wearable Sensor (Hip/Waist)	Clinic/Lab	Self-Selected 'Comfortable' Speed	Short walk	MS	1	Sig. Assoc.	RQ1	52.1	Severe	PeerReview	Peer-reviewed/Journal article
1608	2429	2429	Gait Speed	Pace	Wearable Sensor (Hip/Waist)	Clinic/Lab	Self-Selected 'Comfortable' Speed	Short walk	MS	1	Sig. Assoc.	RQ1	43.6	Moderate	PeerReview	Peer-reviewed/Journal article
1609	2429	2429	Cadence	Rhythm	Wearable Sensor (Hip/Waist)	Clinic/Lab	Self-Selected 'Comfortable' Speed	Short walk	MS	1	Sig. Assoc.	RQ1	52.1	Severe	PeerReview	Peer-reviewed/Journal article
1610	2429	2429	Double Support Time	Phases	Wearable Sensor (Hip/Waist)	Clinic/Lab	Self-Selected 'Comfortable' Speed	Short walk	MS	1	Sig. Assoc.	RQ1	52.1	Severe	PeerReview	Peer-reviewed/Journal article
1611	2429	2429	Cadence	Rhythm	Wearable Sensor (Hip/Waist)	Clinic/Lab	Self-Selected 'Comfortable' Speed	Short walk	MS	0	No Assoc.	RQ1	43.6	Moderate	PeerReview	Peer-reviewed/Journal article
1612	2429	2429	Double Support Time	Phases	Wearable Sensor (Hip/Waist)	Clinic/Lab	Self-Selected 'Comfortable' Speed	Short walk	MS	0	No Assoc.	RQ1	43.6	Moderate	PeerReview	Peer-reviewed/Journal article
1613	2438	2438	Gait Speed	Pace	Video/Optometric	Clinic/Lab	Top Speed	Short walk	MS	1	Sig. Assoc.	RQ1	45.91	Mild	PeerReview	Peer-reviewed/Journal article
1614	2438	2438	Step Width	Base of Support	Video/Optometric	Clinic/Lab	Self-Selected 'Comfortable' Speed	Short walk	MS	1	Sig. Assoc.	RQ1	45.91	Mild	PeerReview	Peer-reviewed/Journal article
1615	2438	2438	Step Width	Base of Support	Video/Optometric	Clinic/Lab	Top Speed	Short walk	MS	1	Sig. Assoc.	RQ1	45.91	Mild	PeerReview	Peer-reviewed/Journal article
1616	2438	2438	Step/Stride Length	Pace	Video/Optometric	Clinic/Lab	Top Speed	Short walk	MS	1	Sig. Assoc.	RQ1	45.91	Mild	PeerReview	Peer-reviewed/Journal article
1617	2438	2438	Step/Stride Length	Pace	Video/Optometric	Clinic/Lab	Self-Selected 'Comfortable' Speed	Short walk	MS	1	Sig. Assoc.	RQ1	45.91	Mild	PeerReview	Peer-reviewed/Journal article
1618	2438	2438	Gait Speed	Pace	Video/Optometric	Clinic/Lab	Self-Selected 'Comfortable' Speed	Short walk	MS	1	Sig. Assoc.	RQ1	45.91	Mild	PeerReview	Peer-reviewed/Journal article
1619	2523	2523	Swing Time	Phases	Instrumented Walkway	Clinic/Lab	Top Speed	Short walk	MS	1	Sig. Assoc.	RQ1	35.1	Mild	PeerReview	Peer-reviewed/Journal article
1620	2523	2523	Cadence	Rhythm	Instrumented Walkway	Clinic/Lab	Self-Selected 'Comfortable' Speed	Short walk	MS	0	No Assoc.	RQ1	35.1	Mild	PeerReview	Peer-reviewed/Journal article
1621	2523	2523	Step/Stride Time	Rhythm	Instrumented Walkway	Clinic/Lab	Top Speed	Short walk	MS	1	Sig. Assoc.	RQ1	35.1	Mild	PeerReview	Peer-reviewed/Journal article
1622	2523	2523	Asymmetry Measures	Asymmetry	Instrumented Walkway	Clinic/Lab	Self-Selected 'Comfortable' Speed	Short walk	MS	0	No Assoc.	RQ1	35.1	Mild	PeerReview	Peer-reviewed/Journal article
1623	2523	2523	Swing Time	Phases	Instrumented Walkway	Clinic/Lab	Self-Selected 'Comfortable' Speed	Short walk	MS	0	Non-Sig. Trend	RQ1	35.1	Mild	PeerReview	Peer-reviewed/Journal article
1624	2523	2523	Asymmetry Measures	Asymmetry	Instrumented Walkway	Clinic/Lab	Top Speed	Short walk	MS	0	No Assoc.	RQ1	35.1	Mild	PeerReview	Peer-reviewed/Journal article
1625	2523	2523	Step/Stride Length	Pace	Instrumented Walkway	Clinic/Lab	Self-Selected 'Comfortable' Speed	Short walk	MS	0	No Assoc.	RQ1	35.1	Mild	PeerReview	Peer-reviewed/Journal article
1626	2523	2523	Gait Speed	Pace	Instrumented Walkway	Clinic/Lab	Top Speed	Short walk	MS	1	Sig. Assoc.	RQ1	35.1	Mild	PeerReview	Peer-reviewed/Journal article
1627	2523	2523	Gait Speed	Pace	Uninstrumented clinical test (Gait speed)	Clinic/Lab	Top Speed	Short walk	MS	1	Sig. Assoc.	RQ1	35.1	Mild	PeerReview	Peer-reviewed/Journal article
1628	2523	2523	Step/Stride Length	Pace	Instrumented Walkway	Clinic/Lab	Self-Selected 'Comfortable' Speed	Short walk	MS	0	No Assoc.	RQ1	35.1	Mild	PeerReview	Peer-reviewed/Journal article
1629	2523	2523	Double Support Time	Phases	Instrumented Walkway	Clinic/Lab	Self-Selected 'Comfortable' Speed	Short walk	MS	1	Sig. Assoc.	RQ1	35.1	Mild	PeerReview	Peer-reviewed/Journal article
1630	2523	2523	Cadence	Rhythm	Instrumented Walkway	Clinic/Lab	Top Speed	Short walk	MS	1	Sig. Assoc.	RQ1	35.1	Mild	PeerReview	Peer-reviewed/Journal article
1631	2523	2523	Step/Stride Time	Rhythm	Instrumented Walkway	Clinic/Lab	Self-Selected 'Comfortable' Speed	Short walk	MS	0	No Assoc.	RQ1	35.1	Mild	PeerReview	Peer-reviewed/Journal article
1632	2523	2523	Double Support Time	Phases	Instrumented Walkway	Clinic/Lab	Top Speed	Short walk	MS	1	Sig. Assoc.	RQ1	35.1	Mild	PeerReview	Peer-reviewed/Journal article
1633	2523	2523	Step/Stride Length	Pace	Instrumented Walkway	Clinic/Lab	Top Speed	Short walk	MS	1	Sig. Assoc.	RQ1	35.1	Mild	PeerReview	Peer-reviewed/Journal article
1634	2523	2523	Gait Speed	Pace	Uninstrumented clinical test (Gait speed)	Clinic/Lab	Top Speed	Longer walk	MS	1	Sig. Assoc.	RQ1	35.1	Mild	PeerReview	Peer-reviewed/Journal article
1635	2523	2523	Gait Speed	Pace	Instrumented Walkway	Clinic/Lab	Self-Selected 'Comfortable' Speed	Short walk	MS	0	No Assoc.	RQ1	35.1	Mild	PeerReview	Peer-reviewed/Journal article
1636	2523	2523	Step/Stride Length	Pace	Instrumented Walkway	Clinic/Lab	Top Speed	Short walk	MS	1	Sig. Assoc.	RQ1	35.1	Mild	PeerReview	Peer-reviewed/Journal article
1637	2529	2529	Step Width	Base of Support	Video/Optometric	Clinic/Lab	Self-Selected 'Comfortable' Speed	Short walk	MS	0	No Assoc.	RQ1	53.1	Moderate	PeerReview	Peer-reviewed/Journal article
1638	2529	2529	Step/Stride Length	Pace	Video/Optometric	Clinic/Lab	Self-Selected 'Comfortable' Speed	Short walk	MS	1	Sig. Assoc.	RQ1	53.1	Moderate	PeerReview	Peer-reviewed/Journal article
1639	2529	2529	Gait Speed	Pace	Video/Optometric	Clinic/Lab	Self-Selected 'Comfortable' Speed	Short walk	MS	1	Sig. Assoc.	RQ1	53.1	Moderate	PeerReview	Peer-reviewed/Journal article
1640	2529	2529	Cadence	Rhythm	Video/Optometric	Clinic/Lab	Self-Selected 'Comfortable' Speed	Short walk	MS	1	Sig. Assoc.	RQ1	53.1	Moderate	PeerReview	Peer-reviewed/Journal article
1641	2550	2550	Gait Speed	Pace	Wearable Sensor (Other/mixed locations)	Clinic/Lab	Top Speed	Short walk	MS	1	Sig. Assoc.	RQ1	51.13	Moderate	PeerReview	Peer-reviewed/Journal article
1642	2550	2550	Daily Step Count	Volume	Wearable Sensor (Other/mixed locations)	Clinic/Lab	Self-Selected 'Comfortable' Speed	Short walk	MS	1	Sig. Assoc.	RQ1	51.13	Moderate	PeerReview	Peer-reviewed/Journal article
1643	2550	2550	Gait Speed	Pace	Wearable Sensor (Other/mixed locations)	Clinic/Lab	Self-Selected 'Comfortable' Speed	Short walk	MS	1	Sig. Assoc.	RQ1	51.13	Moderate	PeerReview	Peer-reviewed/Journal article
1644	2550	2550	Number of Walking Bouts	Volume	Wearable Sensor (Other/mixed locations)	Clinic/Lab	Self-Selected 'Comfortable' Speed	Short walk	MS	0	No Assoc.	RQ1	51.13	Moderate	PeerReview	Peer-reviewed/Journal article
1645	2550	2550	Walking Bout Length	Volume	Wearable Sensor (Other/mixed locations)	Clinic/Lab	Self-Selected 'Comfortable' Speed	Short walk	MS	1	Sig. Assoc.	RQ1	51.13	Moderate	PeerReview	Peer-reviewed/Journal article
1646	2550	2550	Walking Bout Length	Volume	Wearable Sensor (Other/mixed locations)	Clinic/Lab	Self-Selected 'Comfortable' Speed	Short walk	MS	1	Sig. Assoc.	RQ1	51.13	Moderate	PeerReview	Peer-reviewed/Journal article
1647	2677	2677	Step/Stride Length Variability	Variability	Instrumented Walkway	Clinic/Lab	Self-Selected 'Comfortable' Speed	Short walk	MS	1	Sig. Assoc.	RQ1	49.3	Moderate	PeerReview	Peer-reviewed/Journal article
1648	2677	2677	Step/Stride Length	Pace	Instrumented Walkway	Clinic/Lab	Self-Selected 'Comfortable' Speed	Short walk	MS	1	Sig. Assoc.	RQ1	49.3	Moderate	PeerReview	Peer-reviewed/Journal article
1649	2677	2677	Cadence	Rhythm	Instrumented Walkway	Clinic/Lab	Top Speed	Short walk	MS	1	Sig. Assoc.	RQ1	49.3	Moderate	PeerReview	Peer-reviewed/Journal article
1650	2677	2677	Cadence	Rhythm	Instrumented Walkway	Clinic/Lab	Self-Selected 'Comfortable' Speed	Short walk	MS	1	Sig. Assoc.	RQ1	49.3	Moderate	PeerReview	Peer-reviewed/Journal article
1651	2677	2677	Step/Stride Length Variability	Variability	Instrumented Walkway	Clinic/Lab	Top Speed	Short walk	MS	1	Sig. Assoc.	RQ1	49.3	Moderate	PeerReview	Peer-reviewed/Journal article
1652	2677	2677	Gait Speed	Pace	Instrumented Walkway	Clinic/Lab	Top Speed	Short walk	MS	1	Sig. Assoc.	RQ1	49.3	Moderate	PeerReview	Peer-reviewed/Journal article
1653	2677	2677	Step/Stride Length	Pace	Instrumented Walkway	Clinic/Lab	Top Speed	Short walk	MS	1	Sig. Assoc.	RQ1	49.3	Moderate	PeerReview	Peer-reviewed/Journal article
1654	2677	2677	Step Width	Base of Support	Instrumented Walkway	Clinic/Lab	Top Speed	Short walk	MS	1	Sig. Assoc.	RQ1	49.3	Moderate	PeerReview	Peer-reviewed/Journal article
1655	2677	2677	Step Width	Base of Support	Instrumented Walkway	Clinic/Lab	Self-Selected 'Comfortable' Speed	Short walk	MS	1	Sig. Assoc.	RQ1	49.3	Moderate	PeerReview	Peer-reviewed/Journal article
1656	2677	2677	Gait Speed	Pace	Instrumented Walkway	Clinic/Lab	Self-Selected 'Comfortable' Speed	Short walk	MS	1	Sig. Assoc.	RQ1	49.3	Moderate	PeerReview	Peer-reviewed/Journal article
1657	2677	2677	Step Width Variability	Variability	Instrumented Walkway	Clinic/Lab	Self-Selected 'Comfortable' Speed	Short walk	MS	1	Sig. Assoc.	RQ1	49.3	Moderate	PeerReview	Peer-reviewed/Journal article
1658	2677	2677	Step Width Variability	Variability	Instrumented Walkway	Clinic/Lab	Top Speed	Short walk	MS	1	Sig. Assoc.	RQ1	49.3	Moderate	PeerReview	Peer-reviewed/Journal article
1659	2732	2732	Gait Speed	Pace	Uninstrumented clinical test (Gait speed)	Clinic/Lab	Top Speed	Short walk	MS	0	No Assoc.	RQ1	43	Mild	PeerReview	Peer-reviewed/Journal article
1660	2732	2732	Gait Speed	Pace	Gaming system (Kinect, Wii)	Clinic/Lab	Top Speed	Short walk	MS	0	No Assoc.	RQ1	43	Mild	PeerReview	Peer-reviewed/Journal article
1661	2745	2745	Gait Speed	Pace	Uninstrumented clinical test (Gait speed)	Clinic/Lab	Top Speed	Short walk	MS	1	Sig. Assoc.	RQ1	46.6	Moderate	PeerReview	Peer-reviewed/Journal article
1662	2823	2823	Gait Speed	Pace	Uninstrumented clinical test (Gait speed)	Clinic/Lab	Top Speed	Short walk	MS	1	Sig. Assoc.	RQ1	46.4	Moderate	PeerReview	Peer-reviewed/Journal article
1663	2845	2845	Double Support Time	Phases	Instrumented Walkway	Clinic/Lab	Self-Selected 'Comfortable' Speed	Short walk	MS	0	No Assoc.	RQ1	47	Moderate	PeerReview	Peer-reviewed/Journal article
1664	2845	2845	Gait Speed	Pace	Instrumented Walkway	Clinic/Lab	Self-Selected 'Comfortable' Speed	Short walk	MS	1	Sig. Assoc.	RQ1	47	Moderate	PeerReview	Peer-reviewed/Journal article
1665	2845	2845	Cadence	Rhythm	Instrumented Walkway	Clinic/Lab	Self-Selected 'Comfortable' Speed	Short walk	MS	0	No Assoc.	RQ1	47	Moderate	PeerReview	Peer-reviewed/Journal article
1666	2845	2845	Step/Stride Length	Pace	Instrumented Walkway	Clinic/Lab	Self-Selected 'Comfortable' Speed	Short walk	MS	0	No Assoc.	RQ1	47	Moderate	PeerReview	Peer-reviewed/Journal article
1667	6129	6129	Gait Speed	Pace	Uninstrumented clinical test (Gait speed)	Clinic/Lab	Top Speed	Short walk	MS	1	Sig. Assoc.	RQ1	52	Moderate	PeerReview	Peer-reviewed/Journal article
1668	6206	6206	Cadence	Rhythm	Wearable Sensor (Hip/Waist)	Clinic/Lab	Self-Selected 'Comfortable' Speed	Short walk	MS	1	Sig. Assoc.	RQ1	NA	Severe	Conference	Conference paper
1669	6206	6206	Step/Stride Length	Pace	Wearable Sensor (Hip/Waist)	Clinic/Lab	Self-Selected 'Comfortable' Speed	Short walk	MS	1	Sig. Assoc.	RQ1	NA	Severe	Conference	Conference paper
1670	6206	6206	Gait Speed	Pace	Wearable Sensor (Hip/Waist)	Clinic/Lab	Self-Selected 'Comfortable' Speed	Short walk	MS	1	Sig. Assoc.	RQ1	NA	Severe	Conference	Conference paper
1671	6228	6228	Step/Stride Length	Pace	Gaming system (Kinect, Wii)	Clinic/Lab	Unclear	Short walk	MS	1	Sig. Assoc.	RQ1	48.6	Moderate	Conference	Conference paper
1672	6228	6228	Step/Stride Length	Pace	Gaming system (Kinect, Wii)	Clinic/Lab	Unclear	Short walk	MS	1	Sig. Assoc.	RQ1	48.6	Moderate	Conference	Conference paper
1673	6228	6228	Gait Speed	Pace	Gaming system (Kinect, Wii)	Clinic/Lab	Unclear	Short walk	MS	1	Sig. Assoc.	RQ1	48.6	Moderate	Conference	Conference paper
1674	6228	6228	Cadence	Rhythm	Gaming system (Kinect, Wii)	Clinic/Lab	Unclear	Short walk	MS	1	Sig. Assoc.	RQ1	48.6	Moderate	Conference	Conference paper
1675	6241	6241	Step/Stride Length	Pace	Video/Optometric	Clinic/Lab	Self-Selected 'Comfortable' Speed	Short walk	MS	1	Sig. Assoc.	RQ1	47	Mild	Conference	Conference paper
1676	6241	6241	Step/Stride Length	Pace	Video/Optometric	Clinic/Lab	Self-Selected 'Comfortable' Speed	Short walk	MS	1	Sig. Assoc.	RQ1	47	Mild	Conference	Conference paper
1677	6241	6241	Step/Stride Length	Pace	Video/Optometric	Clinic/Lab	Self-Selected 'Comfortable' Speed	Short walk	MS	1	Sig. Assoc.	RQ1	47	Mild	Conference	Conference paper
1678	6241	6241	Step/Stride Length Variability	Variability	Video/Optometric	Clinic/Lab	Self-Selected 'Comfortable' Speed	Short walk	MS	0	No Assoc.	RQ1	47	Mild	Conference	Conference paper
1679	6241	6241	Step/Stride Length Variability	Variability	Video/Optometric	Clinic/Lab	Self-Selected 'Comfortable' Speed	Short walk	MS	1	Sig. Assoc.	RQ1	47	Mild	Conference	Conference paper
1680	6250	6250	Gait Speed	Pace	Uninstrumented clinical test (Gait speed)	Clinic/Lab	Top Speed	Longer walk	MS	1	Sig. Assoc.	RQ1	29.45	Mild	Conference	Conference paper
1681	6312	6312	Double Support Time	Rhythm	Wearable Sensor (Other/mixed locations)	Clinic/Lab	Top Speed	Longer walk	MS	1	Sig. Assoc.	RQ1	56.1	NA	Conference	Conference paper
1682	6312	6312	Step/Stride Time Variability	Variability	Wearable Sensor (Other/mixed locations)	Clinic/Lab	Top Speed	Longer walk	MS	1	Sig. Assoc.	RQ1	56.1	NA	Conference	Conference paper
1683	6312	6312	Swing Time Variability	Variability	Wearable Sensor (Other/mixed locations)	Clinic/Lab	Top Speed	Longer walk	MS	1	Sig. Assoc.	RQ1	56.1	NA	Conference	Conference paper
1684	6312	6312	Step/Stride Time Variability	Variability	Wearable Sensor (Other/mixed locations)	Clinic/Lab	Top Speed	Longer walk	MS	1	Sig. Assoc.	RQ1	56.1	NA	Conference	Conference paper
1685	6312	6312	Asymmetry Measures	Asymmetry	Wearable Sensor (Other/mixed locations)	Clinic/Lab	Top Speed	Longer walk	MS	1	Sig. Assoc.	RQ1	56.1	NA	Conference	Conference paper
1686	6312	6312	Step/Stride Time	Rhythm	Wearable Sensor (Other/mixed locations)	Clinic/Lab	Top Speed	Longer walk	MS	1	Sig. Assoc.	RQ1	56.1	NA	Conference	Conference paper
1687	6312	6312	Single Support Time	Rhythm	Wearable Sensor (Other/mixed locations)	Clinic/Lab	Top Speed	Longer walk	MS	1	Sig. Assoc.	RQ1	56.1	NA	Conference	Conference paper
1688	6312	6312	Swing Time	Rhythm	Wearable Sensor (Other/mixed locations)	Clinic/Lab	Top Speed	Longer walk	MS	1	Sig. Assoc.	RQ1	56.1	NA	Conference	Conference paper
1689	6312	6312	Step/Stride Time	Rhythm	Wearable Sensor (Other/mixed locations)	Clinic/Lab	Top Speed	Longer walk	MS	1	Sig. Assoc.	RQ1	56.1	NA	Conference	Conference paper
1690	6312	6312	Stance Time	Rhythm	Wearable Sensor (Other/mixed locations)	Clinic/Lab	Top Speed	Longer walk	MS	1	Sig. Assoc.	RQ1	56.1	NA	Conference	Conference paper
1691	6394	6394	Step/Stride Length	Pace	Instrumented Walkway	Clinic/Lab	Self-Selected 'Comfortable' Speed	Longer walk	MS	0	Non-Sig. Trend	RQ1	48.8	Moderate	PeerReview	Peer-reviewed/Journal article
1692	6394	6394	Double Support Time	Phases	Instrumented Walkway	Clinic/Lab	Self-Selected 'Comfortable' Speed	Longer walk	MS	1	Sig. Assoc.	RQ1	48.8	Moderate	PeerReview	Peer-reviewed/Journal article
1693	6394	6394	Step Width	Base of Support	Instrumented Walkway	Clinic/Lab	Self-Selected 'Comfortable' Speed	Longer walk	MS	0	No Assoc.	RQ1	48.8	Moderate	PeerReview	Peer-reviewed/Journal article
1694	6394	6394	Stance Time	Phases	Instrumented Walkway	Clinic/Lab	Self-Selected 'Comfortable' Speed	Longer walk	MS	1	Sig. Assoc.	RQ1	48.8	Moderate	PeerReview	Peer-reviewed/Journal article
1695	6454	6454	Gait Speed	Pace	Uninstrumented clinical test (Gait speed)	Clinic/Lab	Top Speed	Short walk	MS	1	Sig. Assoc.	RQ1	48.4	Mild	PeerReview	Peer-reviewed/Journal article
1696	6673	6828	Gait Speed	Pace	Uninstrumented clinical test (Gait speed)	Clinic/Lab	Top Speed	Short walk	MS	1	Sig. Assoc.	RQ1	NA	Mild	Conference	Conference paper
1697	6686	6686	Daily Step Count	Volume	Wearable Sensor (Other/mixed locations)	Home/Real World	Real-world walking	Real-world walking	MS	1	Sig. Assoc.	RQ1	35.8	Mild	Conference	Conference paper
1698	6828	6828	Gait Speed	Pace	Uninstrumented clinical test (Gait speed)	Clinic/Lab	Top Speed	Short walk	MS	1	Sig. Assoc.	RQ1	NA	Mild	Conference	Conference paper
1699	6828	6828	Gait Speed	Pace	Uninstrumented clinical test (Gait speed)	Clinic/Lab	Top Speed	Short walk	MS	1	Sig. Assoc.	RQ1	NA	Moderate	Conference	Conference paper
1700	6966	6966	Daily Step Count	Volume	Wearable Sensor (Other/mixed locations)	Home/Real World	Real-world walking	Real-world walking	MS	1	Sig. Assoc.	RQ1	NA	NA	Conference	Conference paper
1701	7196	7196	Gait Speed	Pace	Video/Optometric	Clinic/Lab	Top Speed	Short walk	MS	1	Sig. Assoc.	RQ1	43	Mild	PeerReview	Peer-reviewed/Journal article
1702	7269	7269	Cadence	Rhythm	Wearable Sensor (Other/mixed locations)	Clinic/Lab	Self-Selected 'Comfortable' Speed	Short walk	MS	1	Sig. Assoc.	RQ1	43	Moderate	Conference	Conference paper
1703	7269	7269	Gait Speed	Pace	Wearable Sensor (Other/mixed locations)	Clinic/Lab	Top Speed	Short walk	MS	1	Sig. Assoc.	RQ1	43	Moderate	Conference	Conference paper
1704	7269	7269	Swing Time	Rhythm	Wearable Sensor (Other/mixed locations)	Clinic/Lab	Self-Selected 'Comfortable' Speed	Short walk	MS	1	Sig. Assoc.	RQ1	43	Moderate	Conference	Conference paper
1705	7269	7269	Cadence	Rhythm	Wearable Sensor (Other/mixed locations)	Clinic/Lab	Top Speed	Short walk	MS	1	Sig. Assoc.	RQ1	43	Moderate	Conference	Conference paper
1706	7269	7269	Step/Stride Length	Pace	Wearable Sensor (Other/mixed locations)	Clinic/Lab	Self-Selected 'Comfortable' Speed	Short walk	MS	1	Sig. Assoc.	RQ1	43	Moderate	Conference	Conference paper
1707	7269	7269	Swing Time	Rhythm	Wearable Sensor (Other/mixed locations)	Clinic/Lab	Top Speed	Short walk	MS	1	Sig. Assoc.	RQ1	43	Moderate	Conference	Conference paper
1708	7269	7269	Gait Speed	Pace	Wearable Sensor (Other/mixed locations)	Clinic/Lab	Self-Selected 'Comfortable' Speed	Short walk	MS	1	Sig. Assoc.	RQ1	43	Moderate	Conference	Conference paper
1709	7269	7269	Step/Stride Length	Pace	Wearable Sensor (Other/mixed locations)	Clinic/Lab	Top Speed	Short walk	MS	1	Sig. Assoc.	RQ1	43	Moderate	Conference	Conference paper
1710	7276	7276	Gait Speed	Pace	Gaming system (Kinect, Wii)	Clinic/Lab	Top Speed	Short walk	MS	1	Sig. Assoc.	RQ1	42.9	Mild	Conference	Conference paper
1711	7283	178	Gait Speed	Pace	Uninstrumented clinical test (Gait speed)	Clinic/Lab	Top Speed	Unclear	MS	1	Sig. Assoc.	RQ1	39.6	Mild	Conference	Conference paper
1712	7283	178	Gait Speed	Pace	Uninstrumented clinical test (Gait speed)	Clinic/Lab	Self-Selected 'Comfortable' Speed	Unclear	MS	1	Sig. Assoc.	RQ1	39.6	Mild	Conference	Conference paper
1713	7356	7356	Swing Time	Rhythm	Instrumented environment/household	Clinic/Lab	Self-Selected 'Comfortable' Speed	Unclear	MS	1	Sig. Assoc.	RQ1	37.3	Mild	Conference	Conference paper
1714	7356	7356	Stance Time	Rhythm	Instrumented environment/household	Clinic/Lab	Self-Selected 'Comfortable' Speed	Unclear	MS	1	Sig. Assoc.	RQ1	37.3	Mild	Conference	Conference paper
1715	7356	7356	Stance Time Variability	Variability	Instrumented environment/household	Clinic/Lab	Self-Selected 'Comfortable' Speed	Unclear	MS	1	Sig. Assoc.	RQ1	37.3	Mild	Conference	Conference paper
1716	7356	7356	Double Support Time	Rhythm	Instrumented environment/household	Clinic/Lab	Self-Selected 'Comfortable' Speed	Unclear	MS	1	Sig. Assoc.	RQ1	37.3	Mild	Conference	Conference paper
1717	7639	7639	Step/Stride Length	Pace	Other	Clinic/Lab	Self-Selected 'Comfortable' Speed	Unclear	MS	1	Sig. Assoc.	RQ1	NA	NA	Conference	Conference paper
1718	7639	7639	Double Support Time	Rhythm	Other	Clinic/Lab	Self-Selected 'Comfortable' Speed	Unclear	MS	1	Sig. Assoc.	RQ1	NA	NA	Conference	Conference paper
1719	7645	7645	Daily Step Count	Volume	Wearable Sensor (Other/mixed locations)	Home/Real World	Real-world walking	Real-world walking	MS	1	Sig. Assoc.	RQ1	46.8	NA	Conference	Conference paper
1720	8101	8101	Step/Stride Time Variability	Variability	Other	Clinic/Lab	Self-Selected 'Comfortable' Speed	Short walk	MS	1	Sig. Assoc.	RQ1	32.2	Mild	Conference	Conference paper
1721	8101	8101	Step/Stride Time Variability	Variability	Other	Clinic/Lab	Top Speed	Short walk	MS	1	Sig. Assoc.	RQ1	32.2	Mild	Conference	Conference paper
1722	8101	8101	Gait Speed	Pace	Other	Clinic/Lab	Self-Selected 'Comfortable' Speed	Short walk	MS	0	No Assoc.	RQ1	32.2	Mild	Conference	Conference paper
1723	8101	8101	Step/Stride Time	Rhythm	Other	Clinic/Lab	Self-Selected 'Comfortable' Speed	Short walk	MS	0	No Assoc.	RQ1	32.2	Mild	Conference	Conference paper
1724	8101	8101	Step/Stride Time Variability	Variability	Other	Clinic/Lab	Self-Selected 'Comfortable' Speed	Short walk	MS	0	No Assoc.	RQ1	32.2	Mild	Conference	Conference paper
1725	8101	8101	Gait Speed	Pace	Other	Clinic/Lab	Top Speed	Short walk	MS	0	No Assoc.	RQ1	32.2	Mild	Conference	Conference paper
1726	8101	8101	Gait Speed	Pace	Other	Clinic/Lab	Self-Selected 'Comfortable' Speed	Short walk	MS	0	No Assoc.	RQ1	32.2	Mild	Conference	Conference paper
1727	8101	8101	Step/Stride Time	Rhythm	Other	Clinic/Lab	Self-Selected 'Comfortable' Speed	Short walk	MS	0	No Assoc.	RQ1	32.2	Mild	Conference	Conference paper
1728	8101	8101	Step/Stride Time	Rhythm	Other	Clinic/Lab	Top Speed	Short walk	MS	0	No Assoc.	RQ1	32.2	Mild	Conference	Conference paper
1729	8101	8101	Step/Stride Time	Rhythm	Other	Clinic/Lab	Self-Selected 'Comfortable' Speed	Short walk	MS	0	No Assoc.	RQ1	32.2	Mild	Conference	Conference paper
1730	8101	8101	Step/Stride Time Variability	Variability	Other	Clinic/Lab	Self-Selected 'Comfortable' Speed	Short walk	MS	1	Sig. Assoc.	RQ1	32.2	Mild	Conference	Conference paper
1731	8101	8101	Step/Stride Time	Rhythm	Other	Clinic/Lab	Self-Selected 'Comfortable' Speed	Short walk	MS	0	No Assoc.	RQ1	32.2	Mild	Conference	Conference paper
1732	8101	8101	Step/Stride Time Variability	Variability	Other	Clinic/Lab	Top Speed	Short walk	MS	1	Sig. Assoc.	RQ1	32.2	Mild	Conference	Conference paper
1733	8101	8101	Step/Stride Time	Rhythm	Other	Clinic/Lab	Top Speed	Short walk	MS	0	No Assoc.	RQ1	32.2	Mild	Conference	Conference paper
1734	8101	8101	Step/Stride Time Variability	Variability	Other	Clinic/Lab	Self-Selected 'Comfortable' Speed	Short walk	MS	1	Sig. Assoc.	RQ1	32.2	Mild	Conference	Conference paper
1735	8170	8170	Gait Speed	Pace	Uninstrumented clinical test (Gait speed)	Clinic/Lab	Top Speed	Short walk	MS	1	Sig. Assoc.	RQ1	49.7	NA	Conference	Conference paper
1736	14049	14049	Gait Speed	Pace	Uninstrumented clinical test (Gait speed)	Clinic/Lab	Top Speed	Short walk	MS	1	Sig. Assoc.	RQ1	38.75	Mild	PeerReview	Peer-reviewed/Journal article
1737	14156	14156	Step/Stride Length	Pace	Instrumented Treadmill	Clinic/Lab	Self-Selected 'Comfortable' Speed	Short walk	MS	0	Non-Sig. Trend	RQ1	56.2	Moderate	PeerReview	Peer-reviewed/Journal article
1738	14156	14156	Gait Speed	Pace	Instrumented Treadmill	Clinic/Lab	Unclear	Unclear	MS	0	No Assoc.	RQ1	56.2	Moderate	PeerReview	Peer-reviewed/Journal article
1739	14215	14215	Gait Speed	Pace	Uninstrumented clinical test (Gait speed)	Clinic/Lab	Top Speed	Short walk	MS	1	Sig. Assoc.	RQ1	49.5	Moderate	PeerReview	Peer-reviewed/Journal article
1740	15652	15652	Step/Stride Length	Pace	Wearable Sensor (Other/mixed locations)	Clinic/Lab	Top Speed	Longer walk	MS	1	Sig. Assoc.	RQ1	54.3	NA	PeerReview	Peer-reviewed/Journal article
1741	15652	15652	Gait Speed	Pace	Wearable Sensor (Other/mixed locations)	Clinic/Lab	Top Speed	Longer walk	MS	1	Sig. Assoc.	RQ1	54.3	NA	PeerReview	Peer-reviewed/Journal article
1742	15652	15652	Step Width	Base of Support	Wearable Sensor (Other/mixed locations)	Clinic/Lab	Top Speed	Longer walk	MS	1	Sig. Assoc.	RQ1	54.3	NA	PeerReview	Peer-reviewed/Journal article
1743	15652	15652	Step Width	Base of Support	Wearable Sensor (Other/mixed locations)	Clinic/Lab	Top Speed	Longer walk	MS	1	Sig. Assoc.	RQ1	54.3	NA	PeerReview	Peer-reviewed/Journal article
1744	15652	15652	Gait Speed	Pace	Wearable Sensor (Other/mixed locations)	Clinic/Lab	Top Speed	Longer walk	MS	1	Sig. Assoc.	RQ1	54.3	NA	PeerReview	Peer-reviewed/Journal article
1745	15652	15652	Step/Stride Length	Pace	Wearable Sensor (Other/mixed locations)	Clinic/Lab	Top Speed	Longer walk	MS	1	Sig. Assoc.	RQ1	54.3	NA	PeerReview	Peer-reviewed/Journal article
1746	15652	15652	Step Width	Base of Support	Wearable Sensor (Other/mixed locations)	Clinic/Lab	Top Speed	Longer walk	MS	1	Sig. Assoc.	RQ1	54.3	NA	PeerReview	Peer-reviewed/Journal article
1747	15652	15652	Step Width	Base of Support	Wearable Sensor (Other/mixed locations)	Clinic/Lab	Top Speed	Longer walk	MS	1	Sig. Assoc.	RQ1	54.3	NA	PeerReview	Peer-reviewed/Journal article
1748	15779	15779	Stance Time	Rhythm	Wearable Sensor (Other/mixed locations)	Clinic/Lab	Unclear	Unclear	MS	0	No Assoc.	RQ1	35.55	Moderate	Conference	Conference paper
1749	15779	15779	Step/Stride Time	Rhythm	Wearable Sensor (Other/mixed locations)	Clinic/Lab	Unclear	Unclear	MS	0	Non-Sig. Trend	RQ1	35.55	Moderate	Conference	Conference paper
1750	15779	15779	Swing Time	Rhythm	Wearable Sensor (Other/mixed locations)	Clinic/Lab	Unclear	Unclear	MS	0	No Assoc.	RQ1	35.55	Moderate	Conference	Conference paper
1751	15782	15782	Step/Stride Time	Rhythm	Wearable Sensor (Other/mixed locations)	Clinic/Lab	Top Speed	Short walk	MS	1	Sig. Assoc.	RQ1	38.5	Moderate	Conference	Conference paper
1752	15782	15782	Stance Time	Rhythm	Wearable Sensor (Other/mixed locations)	Clinic/Lab	Top Speed	Short walk	MS	1	Sig. Assoc.	RQ1	38.5	Moderate	Conference	Conference paper
1753	15782	15782	Swing Time	Rhythm	Wearable Sensor (Other/mixed locations)	Clinic/Lab	Top Speed	Short walk	MS	1	Sig. Assoc.	RQ1	38.5	Moderate	Conference	Conference paper
1754	15782	15782	Cadence	Rhythm	Wearable Sensor (Other/mixed locations)	Clinic/Lab	Top Speed	Short walk	MS	1	Sig. Assoc.	RQ1	38.5	Moderate	Conference	Conference paper
1755	15782	15782	Step/Stride Time	Rhythm	Wearable Sensor (Other/mixed locations)	Clinic/Lab	Top Speed	Short walk	MS	1	Sig. Assoc.	RQ1	38.5	Moderate	Conference	Conference paper
1756	15890	15890	Gait Speed	Pace	Uninstrumented clinical test (Gait speed)	Clinic/Lab	Self-Selected 'Comfortable' Speed	Unclear	MS	0	No Assoc.	RQ1	43.92	Mild	PeerReview	Peer-reviewed/Journal article
1757	16004	16004	Gait Speed	Pace	Uninstrumented clinical test (Gait speed)	Clinic/Lab	Top Speed	Short walk	MS	1	Sig. Assoc.	RQ1	43.2	Mild	PeerReview	Peer-reviewed/Journal article
1758	16025	16025	Gait Speed	Pace	Uninstrumented clinical test (Gait speed)	Clinic/Lab	Top Speed	Short walk	MS	1	Sig. Assoc.	RQ1	31.1	Mild	PeerReview	Peer-reviewed/Journal article
1759	19930	19930	Gait Speed	Pace	Uninstrumented clinical test (Gait speed)	Clinic/Lab	Top Speed	Short walk	MS	1	Sig. Assoc.	RQ1	39.82	Moderate	PeerReview	Peer-reviewed/Journal article
1760	20347	20347	Gait Speed	Pace	Wearable Sensor (Other/mixed locations)	Clinic/Lab	Self-Selected 'Comfortable' Speed	Short walk	MS	1	Sig. Assoc.	RQ1	45.5	Moderate	NoPeerReview	Thesis (PhD Only)
1761	20370	20370	Gait Speed	Pace	Instrumented Walkway	Clinic/Lab	Self-Selected 'Comfortable' Speed	Longer walk	MS	1	Sig. Assoc.	RQ1	42.8	Mild	NoPeerReview	Thesis (PhD Only)
1762	21179	647	Gait Speed	Pace	Wearable Sensor (Other/mixed locations)	Clinic/Lab	Self-Selected 'Comfortable' Speed	Short walk	MS	1	Sig. Assoc.	RQ1	51	Moderate	PeerReview	Peer-reviewed/Journal article
1763	21180	782	Cadence	Rhythm	Wearable Sensor (Other/mixed locations)	Clinic/Lab	Unclear	Longer walk	MS	1	Sig. Assoc.	RQ1	48.1	NA	PeerReview	Peer-reviewed/Journal article
1764	9	9	Step Width	Base of Support	Video/Optometric	Clinic/Lab	Self-Selected 'Comfortable' Speed	Longer walk	COPD	0	No Assoc.	RQ1	64.3	NA	PeerReview	Peer-reviewed/Journal article
1765	9	9	Step/Stride Time	Rhythm	Video/Optometric	Clinic/Lab	Self-Selected 'Comfortable' Speed	Longer walk	COPD	1	Sig. Assoc.	RQ1	64.3	NA	PeerReview	Peer-reviewed/Journal article
1766	9	9	Step/Stride Length	Pace	Video/Optometric	Clinic/Lab	Self-Selected 'Comfortable' Speed	Longer walk	COPD	1	Sig. Assoc.	RQ1	64.3	NA	PeerReview	Peer-reviewed/Journal article
1767	181	181	Step/Stride Length	Pace	Wearable Sensor (Hip/Waist)	Clinic/Lab	Self-Selected 'Comfortable' Speed	Short walk	COPD	1	Sig. Assoc.	RQ1	71	Moderate	PeerReview	Peer-reviewed/Journal article
1768	181	181	Step/Stride Time Variability	Variability	Wearable Sensor (Hip/Waist)	Clinic/Lab	Self-Selected 'Comfortable' Speed	Short walk	COPD	1	Sig. Assoc.	RQ1	71	Moderate	PeerReview	Peer-reviewed/Journal article
1769	181	181	Gait Speed	Pace	Wearable Sensor (Hip/Waist)	Clinic/Lab	Self-Selected 'Comfortable' Speed	Short walk	COPD	1	Sig. Assoc.	RQ1	71	Moderate	PeerReview	Peer-reviewed/Journal article
1770	181	181	Cadence	Rhythm	Wearable Sensor (Hip/Waist)	Clinic/Lab	Self-Selected 'Comfortable' Speed	Short walk	COPD	1	Sig. Assoc.	RQ1	71	Moderate	PeerReview	Peer-reviewed/Journal article
1771	181	181	Daily Step Count	Volume	Wearable Sensor (Hip/Waist)	Home/Real World	Real-world walking	Real-world walking	COPD	1	Sig. Assoc.	RQ1	71	Moderate	PeerReview	Peer-reviewed/Journal article
1772	242	242	Step/Stride Time Variability	Variability	Other	Clinic/Lab	Self-Selected 'Comfortable' Speed	Short walk	COPD	1	Sig. Assoc.	RQ1	64.6	Moderate	PeerReview	Peer-reviewed/Journal article
1773	242	242	Gait Speed	Pace	Other	Clinic/Lab	Self-Selected 'Comfortable' Speed	Short walk	COPD	0	No Assoc.	RQ1	64.6	Moderate	PeerReview	Peer-reviewed/Journal article
1774	242	242	Gait Speed	Pace	Other	Clinic/Lab	Self-Selected 'Comfortable' Speed	Short walk	COPD	0	No Assoc.	RQ1	64.6	Moderate	PeerReview	Peer-reviewed/Journal article
1775	242	242	Step/Stride Time Variability	Variability	Other	Clinic/Lab	Self-Selected 'Comfortable' Speed	Short walk	COPD	0	No Assoc.	RQ1	64.6	Moderate	PeerReview	Peer-reviewed/Journal article
1776	587	587	Gait Speed	Pace	Uninstrumented clinical test (Gait speed)	Clinic/Lab	Top Speed	Short walk	COPD	1	Sig. Assoc.	RQ1	60.9	Moderate	PeerReview	Peer-reviewed/Journal article
1777	770	770	Daily Step Count	Volume	Wearable Sensor (Hip/Waist)	Home/Real World	Real-world walking	Real-world walking	COPD	0	No Assoc.	RQ1	57.1	Mild	PeerReview	Peer-reviewed/Journal article
1778	1126	1126	Step/Stride Length	Pace	Video/Optometric	Clinic/Lab	Self-Selected 'Comfortable' Speed	Longer walk	COPD	0	No Assoc.	RQ1	63.6	Moderate	PeerReview	Peer-reviewed/Journal article
1779	1126	1126	Step/Stride Length Variability	Variability	Video/Optometric	Clinic/Lab	Self-Selected 'Comfortable' Speed	Longer walk	COPD	0	No Assoc.	RQ1	63.6	Moderate	PeerReview	Peer-reviewed/Journal article
1780	1126	1126	Step Width Variability	Variability	Video/Optometric	Clinic/Lab	Self-Selected 'Comfortable' Speed	Longer walk	COPD	1	Sig. Assoc.	RQ1	63.6	Moderate	PeerReview	Peer-reviewed/Journal article
1781	1126	1126	Step/Stride Time	Rhythm	Video/Optometric	Clinic/Lab	Self-Selected 'Comfortable' Speed	Longer walk	COPD	1	Sig. Assoc.	RQ1	63.6	Moderate	PeerReview	Peer-reviewed/Journal article
1782	1126	1126	Step/Stride Time Variability	Variability	Video/Optometric	Clinic/Lab	Self-Selected 'Comfortable' Speed	Longer walk	COPD	1	Sig. Assoc.	RQ1	63.6	Moderate	PeerReview	Peer-reviewed/Journal article
1783	1126	1126	Step Width	Base of Support	Video/Optometric	Clinic/Lab	Self-Selected 'Comfortable' Speed	Longer walk	COPD	1	Sig. Assoc.	RQ1	63.6	Moderate	PeerReview	Peer-reviewed/Journal article
1784	1218	1218	Daily Step Count	Volume	Wearable Sensor (Other/mixed locations)	Home/Real World	Real-world walking	Real-world walking	COPD	1	Sig. Assoc.	RQ1	64.4	Moderate	PeerReview	Peer-reviewed/Journal article
1785	1218	1218	Daily Walking Time	Volume	Wearable Sensor (Other/mixed locations)	Home/Real World	Real-world walking	Real-world walking	COPD	1	Sig. Assoc.	RQ1	64.4	Moderate	PeerReview	Peer-reviewed/Journal article
1786	1232	1232	Daily Walking Time	Volume	Wearable Sensor (Hip/Waist)	Home/Real World	Real-world walking	Real-world walking	COPD	1	Sig. Assoc.	RQ1	66	Moderate	PeerReview	Peer-reviewed/Journal article
1787	1614	1614	Cadence Variability	Variability	Video/Optometric	Clinic/Lab	Self-Selected 'Comfortable' Speed	Longer walk	COPD	0	No Assoc.	RQ1	65	Moderate	PeerReview	Peer-reviewed/Journal article
1788	1614	1614	Cadence Variability	Variability	Video/Optometric	Clinic/Lab	Top Speed	Longer walk	COPD	1	Sig. Assoc.	RQ1	65	Moderate	PeerReview	Peer-reviewed/Journal article
1789	1614	1614	Cadence Variability	Variability	Video/Optometric	Clinic/Lab	Set speed (Treadmill)	Longer walk	COPD	1	Sig. Assoc.	RQ1	65	Moderate	PeerReview	Peer-reviewed/Journal article
1790	1650	1650	Swing Time Variability	Variability	Instrumented Treadmill	Clinic/Lab	Top Speed	Longer walk	COPD	0	No Assoc.	RQ1	62.3	Moderate	PeerReview	Peer-reviewed/Journal article
1791	1650	1650	Step/Stride Length Variability	Variability	Instrumented Treadmill	Clinic/Lab	Top Speed	Longer walk	COPD	0	Non-Sig. Trend	RQ1	62.3	Moderate	PeerReview	Peer-reviewed/Journal article
1792	1650	1650	Step Width Variability	Variability	Instrumented Treadmill	Clinic/Lab	Top Speed	Longer walk	COPD	0	No Assoc.	RQ1	62.3	Moderate	PeerReview	Peer-reviewed/Journal article
1793	1650	1650	Cadence Variability	Variability	Instrumented Treadmill	Clinic/Lab	Top Speed	Longer walk	COPD	0	No Assoc.	RQ1	62.3	Moderate	PeerReview	Peer-reviewed/Journal article
1794	1650	1650	Step/Stride Length	Pace	Instrumented Treadmill	Clinic/Lab	Top Speed	Longer walk	COPD	1	Sig. Assoc.	RQ1	62.3	Moderate	PeerReview	Peer-reviewed/Journal article
1795	1650	1650	Step/Stride Length Variability	Variability	Instrumented Treadmill	Clinic/Lab	Top Speed	Longer walk	COPD	1	Sig. Assoc.	RQ1	62.3	Moderate	PeerReview	Peer-reviewed/Journal article
1796	1650	1650	Step/Stride Time Variability	Variability	Instrumented Treadmill	Clinic/Lab	Top Speed	Longer walk	COPD	0	No Assoc.	RQ1	62.3	Moderate	PeerReview	Peer-reviewed/Journal article
1797	1650	1650	Stance Time Variability	Variability	Instrumented Treadmill	Clinic/Lab	Top Speed	Longer walk	COPD	0	No Assoc.	RQ1	62.3	Moderate	PeerReview	Peer-reviewed/Journal article
1798	1650	1650	Step Width Variability	Variability	Instrumented Treadmill	Clinic/Lab	Top Speed	Longer walk	COPD	0	No Assoc.	RQ1	62.3	Moderate	PeerReview	Peer-reviewed/Journal article
1799	1650	1650	Stance Time	Rhythm	Instrumented Treadmill	Clinic/Lab	Top Speed	Longer walk	COPD	0	No Assoc.	RQ1	62.3	Moderate	PeerReview	Peer-reviewed/Journal article
1800	1650	1650	Step/Stride Time Variability	Variability	Instrumented Treadmill	Clinic/Lab	Top Speed	Longer walk	COPD	0	No Assoc.	RQ1	62.3	Moderate	PeerReview	Peer-reviewed/Journal article
1801	1650	1650	Cadence	Rhythm	Instrumented Treadmill	Clinic/Lab	Top Speed	Longer walk	COPD	0	No Assoc.	RQ1	62.3	Moderate	PeerReview	Peer-reviewed/Journal article
1802	1650	1650	Step/Stride Length Variability	Variability	Instrumented Treadmill	Clinic/Lab	Top Speed	Longer walk	COPD	1	Sig. Assoc.	RQ1	62.3	Moderate	PeerReview	Peer-reviewed/Journal article
1803	1650	1650	Step/Stride Time Variability	Variability	Instrumented Treadmill	Clinic/Lab	Top Speed	Longer walk	COPD	0	No Assoc.	RQ1	62.3	Moderate	PeerReview	Peer-reviewed/Journal article
1804	1650	1650	Stance Time	Rhythm	Instrumented Treadmill	Clinic/Lab	Top Speed	Longer walk	COPD	1	Sig. Assoc.	RQ1	62.3	Moderate	PeerReview	Peer-reviewed/Journal article
1805	1650	1650	Swing Time	Phases	Instrumented Treadmill	Clinic/Lab	Top Speed	Longer walk	COPD	0	No Assoc.	RQ1	62.3	Moderate	PeerReview	Peer-reviewed/Journal article
1806	1650	1650	Double Support Time	Rhythm	Instrumented Treadmill	Clinic/Lab	Top Speed	Longer walk	COPD	1	Sig. Assoc.	RQ1	62.3	Moderate	PeerReview	Peer-reviewed/Journal article
1807	1650	1650	Step Width	Base of Support	Instrumented Treadmill	Clinic/Lab	Top Speed	Longer walk	COPD	0	No Assoc.	RQ1	62.3	Moderate	PeerReview	Peer-reviewed/Journal article
1808	1650	1650	Step/Stride Length Variability	Variability	Instrumented Treadmill	Clinic/Lab	Top Speed	Longer walk	COPD	1	Sig. Assoc.	RQ1	62.3	Moderate	PeerReview	Peer-reviewed/Journal article
1809	1650	1650	Swing Time	Rhythm	Instrumented Treadmill	Clinic/Lab	Top Speed	Longer walk	COPD	1	Sig. Assoc.	RQ1	62.3	Moderate	PeerReview	Peer-reviewed/Journal article
1810	1650	1650	Step/Stride Length	Pace	Instrumented Treadmill	Clinic/Lab	Top Speed	Longer walk	COPD	0	No Assoc.	RQ1	62.3	Moderate	PeerReview	Peer-reviewed/Journal article
1811	1650	1650	Step/Stride Time	Rhythm	Instrumented Treadmill	Clinic/Lab	Top Speed	Longer walk	COPD	0	No Assoc.	RQ1	62.3	Moderate	PeerReview	Peer-reviewed/Journal article
1812	1650	1650	Step/Stride Time Variability	Variability	Instrumented Treadmill	Clinic/Lab	Top Speed	Longer walk	COPD	0	No Assoc.	RQ1	62.3	Moderate	PeerReview	Peer-reviewed/Journal article
1813	1650	1650	Step/Stride Time	Rhythm	Instrumented Treadmill	Clinic/Lab	Top Speed	Longer walk	COPD	1	Sig. Assoc.	RQ1	62.3	Moderate	PeerReview	Peer-reviewed/Journal article
1814	1650	1650	Double Support Time Variability	Variability	Instrumented Treadmill	Clinic/Lab	Top Speed	Longer walk	COPD	0	No Assoc.	RQ1	62.3	Moderate	PeerReview	Peer-reviewed/Journal article
1815	1650	1650	Stance Time Variability	Variability	Instrumented Treadmill	Clinic/Lab	Top Speed	Longer walk	COPD	1	Sig. Assoc.	RQ1	62.3	Moderate	PeerReview	Peer-reviewed/Journal article
1816	1650	1650	Step/Stride Length	Pace	Instrumented Treadmill	Clinic/Lab	Top Speed	Longer walk	COPD	1	Sig. Assoc.	RQ1	62.3	Moderate	PeerReview	Peer-reviewed/Journal article
1817	1650	1650	Double Support Time	Rhythm	Instrumented Treadmill	Clinic/Lab	Top Speed	Longer walk	COPD	0	No Assoc.	RQ1	62.3	Moderate	PeerReview	Peer-reviewed/Journal article
1818	1650	1650	Cadence	Rhythm	Instrumented Treadmill	Clinic/Lab	Top Speed	Longer walk	COPD	1	Sig. Assoc.	RQ1	62.3	Moderate	PeerReview	Peer-reviewed/Journal article
1819	1650	1650	Swing Time Variability	Variability	Instrumented Treadmill	Clinic/Lab	Top Speed	Longer walk	COPD	0	No Assoc.	RQ1	62.3	Moderate	PeerReview	Peer-reviewed/Journal article
1820	1650	1650	Cadence Variability	Variability	Instrumented Treadmill	Clinic/Lab	Top Speed	Longer walk	COPD	0	No Assoc.	RQ1	62.3	Moderate	PeerReview	Peer-reviewed/Journal article
1821	1650	1650	Gait Speed	Pace	Instrumented Treadmill	Clinic/Lab	Top Speed	Longer walk	COPD	1	Sig. Assoc.	RQ1	62.3	Moderate	PeerReview	Peer-reviewed/Journal article
1822	1650	1650	Step Width	Base of Support	Instrumented Treadmill	Clinic/Lab	Top Speed	Longer walk	COPD	0	No Assoc.	RQ1	62.3	Moderate	PeerReview	Peer-reviewed/Journal article
1823	1650	1650	Step/Stride Length	Pace	Instrumented Treadmill	Clinic/Lab	Top Speed	Longer walk	COPD	0	No Assoc.	RQ1	62.3	Moderate	PeerReview	Peer-reviewed/Journal article
1824	1650	1650	Step/Stride Time	Rhythm	Instrumented Treadmill	Clinic/Lab	Top Speed	Longer walk	COPD	0	No Assoc.	RQ1	62.3	Moderate	PeerReview	Peer-reviewed/Journal article
1825	1650	1650	Step/Stride Time	Rhythm	Instrumented Treadmill	Clinic/Lab	Top Speed	Longer walk	COPD	1	Sig. Assoc.	RQ1	62.3	Moderate	PeerReview	Peer-reviewed/Journal article
1826	1650	1650	Double Support Time Variability	Variability	Instrumented Treadmill	Clinic/Lab	Top Speed	Longer walk	COPD	1	Sig. Assoc.	RQ1	62.3	Moderate	PeerReview	Peer-reviewed/Journal article
1827	1687	1687	Daily Step Count	Volume	Wearable Sensor (Hip/Waist)	Home/Real World	Real-world walking	Real-world walking	COPD	1	Sig. Assoc.	RQ1	66.95	Moderate	PeerReview	Peer-reviewed/Journal article
1828	1715	1715	Single Support Time	Phases	Instrumented Walkway	Clinic/Lab	Self-Selected 'Comfortable' Speed	Short walk	COPD	0	Non-Sig. Trend	RQ1	70.7	Moderate	PeerReview	Peer-reviewed/Journal article
1829	1715	1715	Step/Stride Length Variability	Variability	Instrumented Walkway	Clinic/Lab	Self-Selected 'Comfortable' Speed	Short walk	COPD	1	Sig. Assoc.	RQ1	70.7	Moderate	PeerReview	Peer-reviewed/Journal article
1830	1715	1715	Gait Speed	Pace	Instrumented Walkway	Clinic/Lab	Self-Selected 'Comfortable' Speed	Short walk	COPD	1	Sig. Assoc.	RQ1	70.7	Moderate	PeerReview	Peer-reviewed/Journal article
1831	1715	1715	Step/Stride Length	Pace	Instrumented Walkway	Clinic/Lab	Self-Selected 'Comfortable' Speed	Short walk	COPD	1	Sig. Assoc.	RQ1	70.7	Moderate	PeerReview	Peer-reviewed/Journal article
1832	1715	1715	Double Support Time	Phases	Instrumented Walkway	Clinic/Lab	Self-Selected 'Comfortable' Speed	Short walk	COPD	1	Sig. Assoc.	RQ1	70.7	Moderate	PeerReview	Peer-reviewed/Journal article
1833	1715	1715	Step Width	Base of Support	Instrumented Walkway	Clinic/Lab	Self-Selected 'Comfortable' Speed	Short walk	COPD	0	No Assoc.	RQ1	70.7	Moderate	PeerReview	Peer-reviewed/Journal article
1834	1715	1715	Step/Stride Time Variability	Variability	Instrumented Walkway	Clinic/Lab	Self-Selected 'Comfortable' Speed	Short walk	COPD	0	No Assoc.	RQ1	70.7	Moderate	PeerReview	Peer-reviewed/Journal article
1835	1715	1715	Cadence	Rhythm	Instrumented Walkway	Clinic/Lab	Self-Selected 'Comfortable' Speed	Short walk	COPD	1	Sig. Assoc.	RQ1	70.7	Moderate	PeerReview	Peer-reviewed/Journal article
1836	1715	1715	Step Width Variability	Variability	Instrumented Walkway	Clinic/Lab	Self-Selected 'Comfortable' Speed	Short walk	COPD	0	No Assoc.	RQ1	70.7	Moderate	PeerReview	Peer-reviewed/Journal article
1837	1715	1715	Step/Stride Speed Variability	Variability	Instrumented Walkway	Clinic/Lab	Self-Selected 'Comfortable' Speed	Short walk	COPD	0	No Assoc.	RQ1	70.7	Moderate	PeerReview	Peer-reviewed/Journal article
1838	1781	1781	Daily Walking Time	Volume	Wearable Sensor (Other/mixed locations)	Home/Real World	Real-world walking	Real-world walking	COPD	1	Sig. Assoc.	RQ1	67.1	Moderate	PeerReview	Peer-reviewed/Journal article
1839	2535	2535	Gait Speed	Pace	Uninstrumented clinical test (Gait speed)	Clinic/Lab	Top Speed	Short walk	COPD	1	Sig. Assoc.	RQ1	71.6	Moderate	PeerReview	Peer-reviewed/Journal article
1840	2535	2535	Daily Step Count	Volume	Wearable Sensor (Hip/Waist)	Home/Real World	Real-world walking	Short walk	COPD	1	Sig. Assoc.	RQ1	71.6	Moderate	PeerReview	Peer-reviewed/Journal article
1841	3003	3003	Gait Speed	Pace	Instrumented Walkway	Clinic/Lab	Self-Selected 'Comfortable' Speed	Longer walk	COPD	1	Sig. Assoc.	RQ1	60.2	Moderate	PeerReview	Peer-reviewed/Journal article
1842	3084	3084	Stance Time	Rhythm	Instrumented Walkway	Clinic/Lab	Self-Selected 'Comfortable' Speed	Short walk	COPD	0	No Assoc.	RQ1	63.77	Moderate	PeerReview	Peer-reviewed/Journal article
1843	3084	3084	Step/Stride Length	Pace	Instrumented Walkway	Clinic/Lab	Self-Selected 'Comfortable' Speed	Short walk	COPD	0	No Assoc.	RQ1	63.77	Moderate	PeerReview	Peer-reviewed/Journal article
1844	3084	3084	Single Support Time	Rhythm	Instrumented Walkway	Clinic/Lab	Self-Selected 'Comfortable' Speed	Short walk	COPD	0	No Assoc.	RQ1	63.77	Moderate	PeerReview	Peer-reviewed/Journal article
1845	3084	3084	Step Width	Base of Support	Instrumented Walkway	Clinic/Lab	Self-Selected 'Comfortable' Speed	Short walk	COPD	0	No Assoc.	RQ1	63.77	Moderate	PeerReview	Peer-reviewed/Journal article
1846	3084	3084	Step/Stride Time	Rhythm	Instrumented Walkway	Clinic/Lab	Self-Selected 'Comfortable' Speed	Short walk	COPD	0	No Assoc.	RQ1	63.77	Moderate	PeerReview	Peer-reviewed/Journal article
1847	3084	3084	Step/Stride Time	Rhythm	Instrumented Walkway	Clinic/Lab	Self-Selected 'Comfortable' Speed	Short walk	COPD	0	No Assoc.	RQ1	63.77	Moderate	PeerReview	Peer-reviewed/Journal article
1848	3084	3084	Step/Stride Length	Pace	Instrumented Walkway	Clinic/Lab	Self-Selected 'Comfortable' Speed	Short walk	COPD	0	No Assoc.	RQ1	63.77	Moderate	PeerReview	Peer-reviewed/Journal article
1849	3102	3102	Cadence	Rhythm	Video/Optometric	Clinic/Lab	Self-Selected 'Comfortable' Speed	Short walk	COPD	0	No Assoc.	RQ1	69.7	Moderate	PeerReview	Peer-reviewed/Journal article
1850	3102	3102	Step/Stride Length	Pace	Video/Optometric	Clinic/Lab	Self-Selected 'Comfortable' Speed	Short walk	COPD	0	No Assoc.	RQ1	69.7	Moderate	PeerReview	Peer-reviewed/Journal article
1851	3102	3102	Double Support Time	Rhythm	Video/Optometric	Clinic/Lab	Self-Selected 'Comfortable' Speed	Short walk	COPD	1	Sig. Assoc.	RQ1	69.7	Moderate	PeerReview	Peer-reviewed/Journal article
1852	3102	3102	Gait Speed	Pace	Video/Optometric	Clinic/Lab	Self-Selected 'Comfortable' Speed	Short walk	COPD	1	Sig. Assoc.	RQ1	69.7	Moderate	PeerReview	Peer-reviewed/Journal article
1853	3139	3139	Cadence	Rhythm	Instrumented Walkway	Clinic/Lab	Self-Selected 'Comfortable' Speed	Short walk	COPD	1	Sig. Assoc.	RQ1	75.5	Mild	PeerReview	Peer-reviewed/Journal article
1854	3139	3139	Gait Speed	Pace	Instrumented Walkway	Clinic/Lab	Self-Selected 'Comfortable' Speed	Short walk	COPD	0	No Assoc.	RQ1	75.5	Mild	PeerReview	Peer-reviewed/Journal article
1855	3526	3526	Daily Walking Time	Volume	Wearable Sensor (Hip/Waist)	Home/Real World	Real-world walking	Real-world walking	COPD	1	Sig. Assoc.	RQ1	64.1	Moderate	PeerReview	Peer-reviewed/Journal article
1856	3559	3559	Daily Step Count	Volume	Wearable Sensor (Other/mixed locations)	Home/Real World	Real-world walking	Real-world walking	COPD	1	Sig. Assoc.	RQ1	68.1	NA	PeerReview	Peer-reviewed/Journal article
1857	3745	3745	Daily Walking Time	Volume	Wearable Sensor (Other/mixed locations)	Home/Real World	Real-world walking	Real-world walking	COPD	1	Sig. Assoc.	RQ1	77	Moderate	PeerReview	Peer-reviewed/Journal article
1858	3862	3862	Daily Step Count	Volume	Wearable Sensor (Other/mixed locations)	Home/Real World	Real-world walking	Real-world walking	COPD	1	Sig. Assoc.	RQ1	63	NA	PeerReview	Peer-reviewed/Journal article
1859	4312	4312	Daily Step Count	Volume	Wearable Sensor (Other/mixed locations)	Home/Real World	Real-world walking	Real-world walking	COPD	1	Sig. Assoc.	RQ1	64.6	Moderate	PeerReview	Peer-reviewed/Journal article
1860	4432	4432	Daily Step Count	Volume	Wearable Sensor (Other/mixed locations)	Home/Real World	Real-world walking	Real-world walking	COPD	1	Sig. Assoc.	RQ1	68	Moderate	PeerReview	Peer-reviewed/Journal article
1861	4520	4520	Gait Speed	Pace	Instrumented Walkway	Clinic/Lab	Top Speed	Short walk	COPD	1	Sig. Assoc.	RQ1	76.8	Mild	PeerReview	Peer-reviewed/Journal article
1862	4613	4613	Gait Speed	Pace	Uninstrumented clinical test (Gait speed)	Clinic/Lab	Self-Selected 'Comfortable' Speed	Short walk	COPD	1	Sig. Assoc.	RQ1	71.2	Moderate	PeerReview	Peer-reviewed/Journal article
1863	4812	4812	Daily Step Count	Volume	Wearable Sensor (Other/mixed locations)	Home/Real World	Real-world walking	Real-world walking	COPD	1	Sig. Assoc.	RQ1	66	Moderate	PeerReview	Peer-reviewed/Journal article
1864	5796	5796	Daily Walking Time	Volume	Wearable Sensor (Hip/Waist)	Home/Real World	Real-world walking	Real-world walking	COPD	1	Sig. Assoc.	RQ1	64	Moderate	PeerReview	Peer-reviewed/Journal article
1865	5858	5858	Gait Speed	Pace	Uninstrumented clinical test (Gait speed)	Clinic/Lab	Top Speed	Short walk	COPD	0	No Assoc.	RQ1	72.1	Moderate	PeerReview	Peer-reviewed/Journal article
1866	5858	5858	Gait Speed	Pace	Uninstrumented clinical test (Gait speed)	Clinic/Lab	Top Speed	Short walk	COPD	1	Sig. Assoc.	RQ1	69	Severe	PeerReview	Peer-reviewed/Journal article
1867	6409	6409	Gait Speed	Pace	Uninstrumented clinical test (Gait speed)	Clinic/Lab	Self-Selected 'Comfortable' Speed	Short walk	COPD	1	Sig. Assoc.	RQ1	78.8	Moderate	PeerReview	Peer-reviewed/Journal article
1868	7999	7999	Step/Stride Length	Pace	Wearable Sensor (Hip/Waist)	Clinic/Lab	Self-Selected 'Comfortable' Speed	Short walk	COPD	1	Sig. Assoc.	RQ1	71	Moderate	Conference	Conference paper
1869	7999	7999	Gait Speed	Pace	Wearable Sensor (Hip/Waist)	Clinic/Lab	Self-Selected 'Comfortable' Speed	Short walk	COPD	1	Sig. Assoc.	RQ1	71	Moderate	Conference	Conference paper
1870	7999	7999	Step/Stride Time	Rhythm	Wearable Sensor (Hip/Waist)	Clinic/Lab	Self-Selected 'Comfortable' Speed	Short walk	COPD	1	Sig. Assoc.	RQ1	71	Moderate	Conference	Conference paper
1871	7999	7999	Step/Stride Time Variability	Variability	Wearable Sensor (Hip/Waist)	Clinic/Lab	Self-Selected 'Comfortable' Speed	Short walk	COPD	1	Sig. Assoc.	RQ1	71	Moderate	Conference	Conference paper
1872	8002	8002	Swing Time	Rhythm	Instrumented Treadmill	Clinic/Lab	Set speed (Treadmill)	Unclear	COPD	1	Sig. Assoc.	RQ1	61.9	NA	Conference	Conference paper
1873	10379	10155	Daily Step Count	Volume	Wearable Sensor (Other/mixed locations)	Home/Real World	Real-world walking	Real-world walking	COPD	1	Sig. Assoc.	RQ1	66	Moderate	Conference	Conference paper
1874	10534	10541	Daily Walking Time	Volume	Wearable Sensor (Other/mixed locations)	Home/Real World	Real-world walking	Real-world walking	COPD	1	Sig. Assoc.	RQ1	64.3	NA	Conference	Conference paper
1875	10534	10541	Daily Walking Time	Volume	Wearable Sensor (Other/mixed locations)	Home/Real World	Real-world walking	Real-world walking	COPD	0	No Assoc.	RQ1	69	NA	Conference	Conference paper
1876	10534	10541	Daily Step Count	Volume	Wearable Sensor (Other/mixed locations)	Home/Real World	Real-world walking	Real-world walking	COPD	1	Sig. Assoc.	RQ1	64.3	NA	Conference	Conference paper
1877	10534	10541	Cadence	Rhythm	Wearable Sensor (Other/mixed locations)	Home/Real World	Real-world walking	Real-world walking	COPD	1	Sig. Assoc.	RQ1	64.3	NA	Conference	Conference paper
1878	10534	10541	Cadence	Rhythm	Wearable Sensor (Other/mixed locations)	Home/Real World	Real-world walking	Real-world walking	COPD	1	Sig. Assoc.	RQ1	69	NA	Conference	Conference paper
1879	10534	10541	Daily Step Count	Volume	Wearable Sensor (Other/mixed locations)	Home/Real World	Real-world walking	Real-world walking	COPD	1	Sig. Assoc.	RQ1	69	NA	Conference	Conference paper
1880	10544	10544	Daily Step Count	Volume	Wearable Sensor (Other/mixed locations)	Home/Real World	Real-world walking	Real-world walking	COPD	0	Non-Sig. Trend	RQ1	62.9294117647059	Mild	PeerReview	Peer-reviewed/Journal article
1881	11261	11261	Other Variability Measures	Variability	Wearable Sensor (Hip/Waist)	Clinic/Lab	Self-Selected 'Comfortable' Speed	Longer walk	COPD	1	Sig. Assoc.	RQ1	64.3	Moderate	PeerReview	Peer-reviewed/Journal article
1882	11261	11261	Cadence	Rhythm	Wearable Sensor (Hip/Waist)	Clinic/Lab	Self-Selected 'Comfortable' Speed	Longer walk	COPD	1	Sig. Assoc.	RQ1	64.3	Moderate	PeerReview	Peer-reviewed/Journal article
1883	11419	11419	Daily Step Count	Volume	Wearable Sensor (Other/mixed locations)	Home/Real World	Real-world walking	Real-world walking	COPD	1	Sig. Assoc.	RQ1	67.93	NA	Conference	Conference paper
1884	11427	11427	Daily Step Count	Volume	Wearable Sensor (Other/mixed locations)	Home/Real World	Real-world walking	Real-world walking	COPD	1	Sig. Assoc.	RQ1	66	NA	Conference	Conference paper
1885	11571	11571	Daily Walking Time	Volume	Wearable Sensor (Other/mixed locations)	Home/Real World	Real-world walking	Real-world walking	COPD	1	Sig. Assoc.	RQ1	77	Moderate	PeerReview	Peer-reviewed/Journal article
1886	11573	11573	Daily Step Count	Volume	Wearable Sensor (Other/mixed locations)	Clinic/Lab	Real-world walking	Real-world walking	COPD	0	No Assoc.	RQ1	64	NA	Conference	Conference paper
1887	11573	11573	Daily Step Count	Volume	Wearable Sensor (Other/mixed locations)	Clinic/Lab	Real-world walking	Real-world walking	COPD	1	Sig. Assoc.	RQ1	64	NA	Conference	Conference paper
1888	11577	11577	Daily Step Count	Volume	Pedometer	Home/Real World	Real-world walking	Real-world walking	COPD	1	Sig. Assoc.	RQ1	NA	NA	Conference	Conference paper
1889	12259	4613	Gait Speed	Pace	Uninstrumented clinical test (Gait speed)	Clinic/Lab	Self-Selected 'Comfortable' Speed	Short walk	COPD	1	Sig. Assoc.	RQ1	71.2	Moderate	PeerReview	Peer-reviewed/Journal article
1890	12337	12337	Daily Step Count	Volume	Wearable Sensor (Other/mixed locations)	Home/Real World	Real-world walking	Real-world walking	COPD	1	Sig. Assoc.	RQ1	61	Moderate	Conference	Conference paper
1891	15113	15113	Step/Stride Time	Rhythm	Wearable Sensor (Hip/Waist)	Clinic/Lab	Top Speed	Longer walk	COPD	1	Sig. Assoc.	RQ1	63.7	Moderate	NoPeerReview	Other
1892	15417	15417	Step/Stride Time	Rhythm	Instrumented Walkway	Clinic/Lab	Top Speed	Longer walk	COPD	1	Sig. Assoc.	RQ1	65.7	NA	PeerReview	Peer-reviewed/Journal article
1893	15417	15417	Step/Stride Length	Pace	Instrumented Walkway	Clinic/Lab	Top Speed	Longer walk	COPD	1	Sig. Assoc.	RQ1	65.7	NA	PeerReview	Peer-reviewed/Journal article
1894	15417	15417	Gait Speed	Pace	Instrumented Walkway	Clinic/Lab	Top Speed	Longer walk	COPD	1	Sig. Assoc.	RQ1	65.7	NA	PeerReview	Peer-reviewed/Journal article
1895	16050	16050	Gait Speed	Pace	Uninstrumented clinical test (Gait speed)	Clinic/Lab	Self-Selected 'Comfortable' Speed	Short walk	COPD	0	No Assoc.	RQ1	64.5	NA	PeerReview	Peer-reviewed/Journal article
1896	16050	16050	Gait Speed	Pace	Uninstrumented clinical test (Gait speed)	Clinic/Lab	Self-Selected 'Comfortable' Speed	Short walk	COPD	0	No Assoc.	RQ1	70.4	NA	PeerReview	Peer-reviewed/Journal article
1897	16157	16157	Daily Step Count	Volume	Wearable Sensor (Hip/Waist)	Home/Real World	Real-world walking	Real-world walking	COPD	1	Sig. Assoc.	RQ1	70	Moderate	PeerReview	Peer-reviewed/Journal article
1898	16433	16433	Daily Walking Time	Volume	Wearable Sensor (Other/mixed locations)	Home/Real World	Real-world walking	Real-world walking	COPD	1	Sig. Assoc.	RQ1	61.9	Moderate	PeerReview	Peer-reviewed/Journal article
1899	16433	16433	Daily Step Count	Volume	Wearable Sensor (Other/mixed locations)	Home/Real World	Real-world walking	Real-world walking	COPD	1	Sig. Assoc.	RQ1	61.9	Moderate	PeerReview	Peer-reviewed/Journal article
1900	1910	1910	Gait Speed	Pace	Instrumented Walkway	Clinic/Lab	Self-Selected 'Comfortable' Speed	Short walk	PFF	1	Sig. Assoc.	RQ1	78.4	Mild	PeerReview	Peer-reviewed/Journal article
1901	2827	2827	Gait Speed	Pace	Other	Clinic/Lab	Top Speed	Short walk	PFF	1	Sig. Assoc.	RQ1	76.7	NA	PeerReview	Peer-reviewed/Journal article
1902	3198	3198	Gait Speed	Pace	Uninstrumented clinical test (Gait speed)	Clinic/Lab	Unclear	Short walk	PFF	1	Sig. Assoc.	RQ1	80.4	Mild	PeerReview	Peer-reviewed/Journal article
1903	4585	4585	Gait Speed	Pace	Uninstrumented clinical test (Gait speed)	Clinic/Lab	Top Speed	Short walk	PFF	1	Sig. Assoc.	RQ1	76.43	NA	PeerReview	Peer-reviewed/Journal article
1904	4823	4823	Gait Speed	Pace	Uninstrumented clinical test (Gait speed)	Clinic/Lab	Self-Selected 'Comfortable' Speed	Short walk	PFF	1	Sig. Assoc.	RQ1	82.6	NA	PeerReview	Peer-reviewed/Journal article
1905	4823	4823	Gait Speed	Pace	Uninstrumented clinical test (Gait speed)	Clinic/Lab	Top Speed	Short walk	PFF	1	Sig. Assoc.	RQ1	82.6	NA	PeerReview	Peer-reviewed/Journal article
1906	16322	16322	Step/Stride Time	Rhythm	Wearable Sensor (Other/mixed locations)	Clinic/Lab	Unclear	Longer walk	PFF	1	Sig. Assoc.	RQ1	82	NA	PeerReview	Peer-reviewed/Journal article
1907	18655	18655	Gait Speed	Pace	Uninstrumented clinical test (Gait speed)	Clinic/Lab	Top Speed	Longer walk	PFF	1	Sig. Assoc.	RQ1	NA	Mild	PeerReview	Peer-reviewed/Journal article
1908	5	5	Step/Stride Time Variability	Variability	Wearable Sensor (Other/mixed locations)	Clinic/Lab	Self-Selected 'Comfortable' Speed	Longer walk	PD	1	Sig. Assoc.	RQ2	69	Moderate	PeerReview	Peer-reviewed/Journal article
1909	5	5	Step/Stride Time Variability	Variability	Wearable Sensor (Other/mixed locations)	Clinic/Lab	Self-Selected 'Comfortable' Speed	Longer walk	PD	1	Sig. Assoc.	RQ2	69	Moderate	PeerReview	Peer-reviewed/Journal article
1910	5	5	Step/Stride Time Variability	Variability	Wearable Sensor (Other/mixed locations)	Clinic/Lab	Self-Selected 'Comfortable' Speed	Longer walk	PD	1	Sig. Assoc.	RQ2	69	Moderate	PeerReview	Peer-reviewed/Journal article
1911	16	16	Daily Step Count	Volume	Wearable Sensor (Hip/Waist)	Home/Real World	Real-world walking	Real-world walking	PD	0	No Assoc.	RQ2	70	Moderate	PeerReview	Peer-reviewed/Journal article
1912	16	16	Daily Step Count	Volume	Wearable Sensor (Hip/Waist)	Home/Real World	Real-world walking	Real-world walking	PD	1	Sig. Assoc.	RQ2	70	Moderate	PeerReview	Peer-reviewed/Journal article
1913	16	16	Daily Step Count	Volume	Wearable Sensor (Hip/Waist)	Home/Real World	Real-world walking	Real-world walking	PD	0	No Assoc.	RQ2	70	Moderate	PeerReview	Peer-reviewed/Journal article
1914	16	16	Daily Step Count	Volume	Wearable Sensor (Hip/Waist)	Home/Real World	Real-world walking	Real-world walking	PD	1	Sig. Assoc.	RQ2	70	Moderate	PeerReview	Peer-reviewed/Journal article
1915	42	42	Step/Stride Length Variability	Variability	Gaming system (Kinect, Wii)	Clinic/Lab	Self-Selected 'Comfortable' Speed	Short walk	PD	1	Sig. Assoc.	RQ2	68.4	Moderate	PeerReview	Peer-reviewed/Journal article
1916	42	42	Step Width	Base of Support	Gaming system (Kinect, Wii)	Clinic/Lab	Self-Selected 'Comfortable' Speed	Short walk	PD	0	No Assoc.	RQ2	68.4	Moderate	PeerReview	Peer-reviewed/Journal article
1917	42	42	Step/Stride Length	Pace	Gaming system (Kinect, Wii)	Clinic/Lab	Self-Selected 'Comfortable' Speed	Short walk	PD	1	Sig. Assoc.	RQ2	68.4	Moderate	PeerReview	Peer-reviewed/Journal article
1918	42	42	Step Width	Base of Support	Gaming system (Kinect, Wii)	Clinic/Lab	Self-Selected 'Comfortable' Speed	Short walk	PD	0	No Assoc.	RQ2	68.4	Moderate	PeerReview	Peer-reviewed/Journal article
1919	42	42	Step/Stride Length Variability	Variability	Gaming system (Kinect, Wii)	Clinic/Lab	Self-Selected 'Comfortable' Speed	Short walk	PD	1	Sig. Assoc.	RQ2	68.4	Moderate	PeerReview	Peer-reviewed/Journal article
1920	42	42	Step/Stride Length	Pace	Gaming system (Kinect, Wii)	Clinic/Lab	Self-Selected 'Comfortable' Speed	Short walk	PD	1	Sig. Assoc.	RQ2	68.4	Moderate	PeerReview	Peer-reviewed/Journal article
1921	58	58	Gait Speed	Pace	Video/Optometric	Clinic/Lab	Self-Selected 'Comfortable' Speed	Short walk	PD	1	Sig. Assoc.	RQ2	59	Mild	PeerReview	Peer-reviewed/Journal article
1922	58	58	Step/Stride Length	Pace	Video/Optometric	Clinic/Lab	Self-Selected 'Comfortable' Speed	Short walk	PD	1	Sig. Assoc.	RQ2	59	Mild	PeerReview	Peer-reviewed/Journal article
1923	58	58	Cadence	Rhythm	Video/Optometric	Clinic/Lab	Self-Selected 'Comfortable' Speed	Short walk	PD	0	No Assoc.	RQ2	59	Mild	PeerReview	Peer-reviewed/Journal article
1924	58	58	Step/Stride Length	Pace	Video/Optometric	Clinic/Lab	Self-Selected 'Comfortable' Speed	Short walk	PD	1	Sig. Assoc.	RQ2	59	Mild	PeerReview	Peer-reviewed/Journal article
1925	58	58	Step Width	Base of Support	Video/Optometric	Clinic/Lab	Self-Selected 'Comfortable' Speed	Short walk	PD	0	No Assoc.	RQ2	59	Mild	PeerReview	Peer-reviewed/Journal article
1926	60	60	Gait Speed	Pace	Uninstrumented clinical test (Gait speed)	Clinic/Lab	Self-Selected 'Comfortable' Speed	Short walk	PD	0	No Assoc.	RQ2	65.8	Mild	PeerReview	Peer-reviewed/Journal article
1927	65	65	Gait Speed	Pace	Uninstrumented clinical test (Gait speed)	Clinic/Lab	Top Speed	Short walk	PD	1	Sig. Assoc.	RQ2	71	Mild	PeerReview	Peer-reviewed/Journal article
1928	65	65	Gait Speed	Pace	Uninstrumented clinical test (Gait speed)	Clinic/Lab	Top Speed	Short walk	PD	1	Sig. Assoc.	RQ2	71	Mild	PeerReview	Peer-reviewed/Journal article
1929	65	65	Gait Speed	Pace	Uninstrumented clinical test (Gait speed)	Clinic/Lab	Top Speed	Short walk	PD	1	Sig. Assoc.	RQ2	71	Mild	PeerReview	Peer-reviewed/Journal article
1930	78	78	Other Variability Measures	Variability	Wearable Sensor (Hip/Waist)	Clinic/Lab	Self-Selected 'Comfortable' Speed	Short walk	PD	0	No Assoc.	RQ2	71.219375	Moderate	PeerReview	Peer-reviewed/Journal article
1931	78	78	Other Variability Measures	Variability	Wearable Sensor (Hip/Waist)	Clinic/Lab	Self-Selected 'Comfortable' Speed	Short walk	PD	0	No Assoc.	RQ2	71.219375	Moderate	PeerReview	Peer-reviewed/Journal article
1932	83	83	Step/Stride Length	Pace	Video/Optometric	Clinic/Lab	Self-Selected 'Comfortable' Speed	Short walk	PD	1	Sig. Assoc.	RQ2	69.4991666666667	Mild	PeerReview	Peer-reviewed/Journal article
1933	163	c(327, 399)	Cadence	Rhythm	Wearable Sensor (Hip/Waist)	Home/Real World	Real-world walking	Real-world walking	PD	1	Sig. Assoc.	RQ2	70.9314705882353	Mild	PeerReview	Peer-reviewed/Journal article
1934	163	c(327, 399)	Step/Stride Time	Rhythm	Wearable Sensor (Hip/Waist)	Home/Real World	Real-world walking	Real-world walking	PD	1	Sig. Assoc.	RQ2	70.9314705882353	Mild	PeerReview	Peer-reviewed/Journal article
1935	163	c(327, 399)	Asymmetry Measures	Asymmetry	Wearable Sensor (Hip/Waist)	Home/Real World	Real-world walking	Real-world walking	PD	0	No Assoc.	RQ2	70.9314705882353	Mild	PeerReview	Peer-reviewed/Journal article
1936	163	c(327, 399)	Swing Time Variability	Variability	Wearable Sensor (Hip/Waist)	Home/Real World	Real-world walking	Real-world walking	PD	0	No Assoc.	RQ2	70.9314705882353	Mild	PeerReview	Peer-reviewed/Journal article
1937	163	c(327, 399)	Step/Stride Speed Variability	Variability	Wearable Sensor (Hip/Waist)	Home/Real World	Real-world walking	Real-world walking	PD	0	No Assoc.	RQ2	70.9314705882353	Mild	PeerReview	Peer-reviewed/Journal article
1938	163	c(327, 399)	Step/Stride Time Variability	Variability	Wearable Sensor (Hip/Waist)	Home/Real World	Real-world walking	Real-world walking	PD	0	No Assoc.	RQ2	70.9314705882353	Mild	PeerReview	Peer-reviewed/Journal article
1939	163	c(327, 399)	Swing Time	Rhythm	Wearable Sensor (Hip/Waist)	Home/Real World	Real-world walking	Real-world walking	PD	1	Sig. Assoc.	RQ2	70.9314705882353	Mild	PeerReview	Peer-reviewed/Journal article
1940	163	c(327, 399)	Stance Time Variability	Variability	Wearable Sensor (Hip/Waist)	Home/Real World	Real-world walking	Real-world walking	PD	0	No Assoc.	RQ2	70.9314705882353	Mild	PeerReview	Peer-reviewed/Journal article
1941	163	c(327, 399)	Gait Speed	Pace	Wearable Sensor (Hip/Waist)	Home/Real World	Real-world walking	Real-world walking	PD	1	Sig. Assoc.	RQ2	70.9314705882353	Mild	PeerReview	Peer-reviewed/Journal article
1942	163	c(327, 399)	Step/Stride Length Variability	Variability	Wearable Sensor (Hip/Waist)	Home/Real World	Real-world walking	Real-world walking	PD	1	Sig. Assoc.	RQ2	70.9314705882353	Mild	PeerReview	Peer-reviewed/Journal article
1943	163	c(327, 399)	Step/Stride Length	Pace	Wearable Sensor (Hip/Waist)	Home/Real World	Real-world walking	Real-world walking	PD	1	Sig. Assoc.	RQ2	70.9314705882353	Mild	PeerReview	Peer-reviewed/Journal article
1944	163	c(327, 399)	Asymmetry Measures	Asymmetry	Wearable Sensor (Hip/Waist)	Home/Real World	Real-world walking	Real-world walking	PD	0	No Assoc.	RQ2	70.9314705882353	Mild	PeerReview	Peer-reviewed/Journal article
1945	163	c(327, 399)	Asymmetry Measures	Asymmetry	Wearable Sensor (Hip/Waist)	Home/Real World	Real-world walking	Real-world walking	PD	0	No Assoc.	RQ2	70.9314705882353	Mild	PeerReview	Peer-reviewed/Journal article
1946	163	c(327, 399)	Stance Time	Rhythm	Wearable Sensor (Hip/Waist)	Home/Real World	Real-world walking	Real-world walking	PD	1	Sig. Assoc.	RQ2	70.9314705882353	Mild	PeerReview	Peer-reviewed/Journal article
1947	163	c(327, 399)	Asymmetry Measures	Asymmetry	Wearable Sensor (Hip/Waist)	Home/Real World	Real-world walking	Real-world walking	PD	0	No Assoc.	RQ2	70.9314705882353	Mild	PeerReview	Peer-reviewed/Journal article
1948	185	185	Gait Speed	Pace	Instrumented Walkway	Clinic/Lab	Self-Selected 'Comfortable' Speed	Short walk	PD	0	No Assoc.	RQ2	63.96	Mild	PeerReview	Peer-reviewed/Journal article
1949	185	185	Gait Speed	Pace	Instrumented Walkway	Clinic/Lab	Self-Selected 'Comfortable' Speed	Short walk	PD	1	Sig. Assoc.	RQ2	63.96	Mild	PeerReview	Peer-reviewed/Journal article
1950	220	220	Step/Stride Length	Pace	Video/Optometric	Clinic/Lab	Self-Selected 'Comfortable' Speed	Short walk	PD	1	Sig. Assoc.	RQ2	61.8734146341463	Moderate	PeerReview	Peer-reviewed/Journal article
1951	220	220	Gait Speed	Pace	Video/Optometric	Clinic/Lab	Self-Selected 'Comfortable' Speed	Short walk	PD	1	Sig. Assoc.	RQ2	61.8734146341463	Moderate	PeerReview	Peer-reviewed/Journal article
1952	220	220	Cadence	Rhythm	Video/Optometric	Clinic/Lab	Self-Selected 'Comfortable' Speed	Short walk	PD	1	Sig. Assoc.	RQ2	61.8734146341463	Moderate	PeerReview	Peer-reviewed/Journal article
1953	220	220	Step/Stride Length	Pace	Video/Optometric	Clinic/Lab	Self-Selected 'Comfortable' Speed	Short walk	PD	0	No Assoc.	RQ2	62.61	Moderate	PeerReview	Peer-reviewed/Journal article
1954	220	220	Step/Stride Time	Rhythm	Video/Optometric	Clinic/Lab	Self-Selected 'Comfortable' Speed	Short walk	PD	0	No Assoc.	RQ2	62.61	Moderate	PeerReview	Peer-reviewed/Journal article
1955	220	220	Gait Speed	Pace	Video/Optometric	Clinic/Lab	Self-Selected 'Comfortable' Speed	Short walk	PD	1	Sig. Assoc.	RQ2	62.61	Moderate	PeerReview	Peer-reviewed/Journal article
1956	277	277	Cadence	Rhythm	Wearable Sensor (Other/mixed locations)	Clinic/Lab	Self-Selected 'Comfortable' Speed	Longer walk	PD	0	No Assoc.	RQ2	67	Moderate	PeerReview	Peer-reviewed/Journal article
1957	277	277	Step/Stride Speed Variability	Variability	Wearable Sensor (Other/mixed locations)	Clinic/Lab	Self-Selected 'Comfortable' Speed	Longer walk	PD	1	Sig. Assoc.	RQ2	67	Moderate	PeerReview	Peer-reviewed/Journal article
1958	277	277	Step/Stride Length	Pace	Wearable Sensor (Other/mixed locations)	Clinic/Lab	Self-Selected 'Comfortable' Speed	Longer walk	PD	1	Sig. Assoc.	RQ2	67	Moderate	PeerReview	Peer-reviewed/Journal article
1959	277	277	Step/Stride Time	Rhythm	Wearable Sensor (Other/mixed locations)	Clinic/Lab	Self-Selected 'Comfortable' Speed	Longer walk	PD	1	Sig. Assoc.	RQ2	67	Moderate	PeerReview	Peer-reviewed/Journal article
1960	277	277	Step/Stride Time	Rhythm	Wearable Sensor (Other/mixed locations)	Clinic/Lab	Self-Selected 'Comfortable' Speed	Longer walk	PD	0	No Assoc.	RQ2	67	Moderate	PeerReview	Peer-reviewed/Journal article
1961	277	277	Step/Stride Length Variability	Variability	Wearable Sensor (Other/mixed locations)	Clinic/Lab	Self-Selected 'Comfortable' Speed	Longer walk	PD	1	Sig. Assoc.	RQ2	67	Moderate	PeerReview	Peer-reviewed/Journal article
1962	277	277	Step/Stride Length Variability	Variability	Wearable Sensor (Other/mixed locations)	Clinic/Lab	Self-Selected 'Comfortable' Speed	Longer walk	PD	0	No Assoc.	RQ2	67	Moderate	PeerReview	Peer-reviewed/Journal article
1963	277	277	Step/Stride Speed Variability	Variability	Wearable Sensor (Other/mixed locations)	Clinic/Lab	Self-Selected 'Comfortable' Speed	Longer walk	PD	0	No Assoc.	RQ2	67	Moderate	PeerReview	Peer-reviewed/Journal article
1964	277	277	Step/Stride Length	Pace	Wearable Sensor (Other/mixed locations)	Clinic/Lab	Self-Selected 'Comfortable' Speed	Longer walk	PD	1	Sig. Assoc.	RQ2	67	Moderate	PeerReview	Peer-reviewed/Journal article
1965	277	277	Gait Speed	Pace	Wearable Sensor (Other/mixed locations)	Clinic/Lab	Self-Selected 'Comfortable' Speed	Longer walk	PD	1	Sig. Assoc.	RQ2	67	Moderate	PeerReview	Peer-reviewed/Journal article
1966	277	277	Cadence	Rhythm	Wearable Sensor (Other/mixed locations)	Clinic/Lab	Self-Selected 'Comfortable' Speed	Longer walk	PD	1	Sig. Assoc.	RQ2	67	Moderate	PeerReview	Peer-reviewed/Journal article
1967	277	277	Gait Speed	Pace	Wearable Sensor (Other/mixed locations)	Clinic/Lab	Self-Selected 'Comfortable' Speed	Longer walk	PD	1	Sig. Assoc.	RQ2	67	Moderate	PeerReview	Peer-reviewed/Journal article
1968	280	280	Gait Speed	Pace	Video/Optometric	Clinic/Lab	Self-Selected 'Comfortable' Speed	Short walk	PD	1	Sig. Assoc.	RQ2	71.47	Mild	PeerReview	Peer-reviewed/Journal article
1969	280	280	Step/Stride Time	Rhythm	Video/Optometric	Clinic/Lab	Self-Selected 'Comfortable' Speed	Short walk	PD	1	Sig. Assoc.	RQ2	71.47	Mild	PeerReview	Peer-reviewed/Journal article
1970	280	280	Step/Stride Length	Pace	Video/Optometric	Clinic/Lab	Self-Selected 'Comfortable' Speed	Short walk	PD	1	Sig. Assoc.	RQ2	71.47	Mild	PeerReview	Peer-reviewed/Journal article
1971	280	280	Double Support Time	Rhythm	Video/Optometric	Clinic/Lab	Self-Selected 'Comfortable' Speed	Short walk	PD	1	Sig. Assoc.	RQ2	71.47	Mild	PeerReview	Peer-reviewed/Journal article
1972	302	302	Step/Stride Length	Pace	Other	Clinic/Lab	Self-Selected 'Comfortable' Speed	Short walk	PD	0	No Assoc.	RQ2	67.9	Moderate	PeerReview	Peer-reviewed/Journal article
1973	302	302	Step/Stride Time Variability	Variability	Other	Clinic/Lab	Self-Selected 'Comfortable' Speed	Short walk	PD	0	No Assoc.	RQ2	67.9	Moderate	PeerReview	Peer-reviewed/Journal article
1974	302	302	Gait Speed	Pace	Other	Clinic/Lab	Self-Selected 'Comfortable' Speed	Short walk	PD	0	No Assoc.	RQ2	67.9	Moderate	PeerReview	Peer-reviewed/Journal article
1975	302	302	Step/Stride Time	Rhythm	Other	Clinic/Lab	Self-Selected 'Comfortable' Speed	Short walk	PD	0	No Assoc.	RQ2	67.9	Moderate	PeerReview	Peer-reviewed/Journal article
1976	302	302	Step/Stride Time Variability	Variability	Other	Clinic/Lab	Self-Selected 'Comfortable' Speed	Short walk	PD	0	No Assoc.	RQ2	67.9	Moderate	PeerReview	Peer-reviewed/Journal article
1977	302	302	Gait Speed	Pace	Other	Clinic/Lab	Self-Selected 'Comfortable' Speed	Short walk	PD	0	No Assoc.	RQ2	67.9	Moderate	PeerReview	Peer-reviewed/Journal article
1978	302	302	Step/Stride Time	Rhythm	Other	Clinic/Lab	Self-Selected 'Comfortable' Speed	Short walk	PD	0	No Assoc.	RQ2	67.9	Moderate	PeerReview	Peer-reviewed/Journal article
1979	302	302	Step/Stride Length	Pace	Other	Clinic/Lab	Self-Selected 'Comfortable' Speed	Short walk	PD	0	No Assoc.	RQ2	67.9	Moderate	PeerReview	Peer-reviewed/Journal article
1980	302	302	Step/Stride Time Variability	Variability	Other	Clinic/Lab	Self-Selected 'Comfortable' Speed	Short walk	PD	0	No Assoc.	RQ2	67.9	Moderate	PeerReview	Peer-reviewed/Journal article
1981	302	302	Step/Stride Time	Rhythm	Other	Clinic/Lab	Self-Selected 'Comfortable' Speed	Short walk	PD	0	No Assoc.	RQ2	67.9	Moderate	PeerReview	Peer-reviewed/Journal article
1982	302	302	Step/Stride Time	Rhythm	Other	Clinic/Lab	Self-Selected 'Comfortable' Speed	Short walk	PD	0	No Assoc.	RQ2	67.9	Moderate	PeerReview	Peer-reviewed/Journal article
1983	302	302	Step/Stride Time Variability	Variability	Other	Clinic/Lab	Self-Selected 'Comfortable' Speed	Short walk	PD	0	No Assoc.	RQ2	67.9	Moderate	PeerReview	Peer-reviewed/Journal article
1984	302	302	Step/Stride Length	Pace	Other	Clinic/Lab	Self-Selected 'Comfortable' Speed	Short walk	PD	1	Sig. Assoc.	RQ2	67.9	Moderate	PeerReview	Peer-reviewed/Journal article
1985	302	302	Step/Stride Length	Pace	Other	Clinic/Lab	Self-Selected 'Comfortable' Speed	Short walk	PD	1	Sig. Assoc.	RQ2	67.9	Moderate	PeerReview	Peer-reviewed/Journal article
1986	302	302	Gait Speed	Pace	Other	Clinic/Lab	Self-Selected 'Comfortable' Speed	Short walk	PD	1	Sig. Assoc.	RQ2	67.9	Moderate	PeerReview	Peer-reviewed/Journal article
1987	302	302	Gait Speed	Pace	Other	Clinic/Lab	Self-Selected 'Comfortable' Speed	Short walk	PD	1	Sig. Assoc.	RQ2	67.9	Moderate	PeerReview	Peer-reviewed/Journal article
1988	302	302	Step/Stride Time Variability	Variability	Other	Clinic/Lab	Self-Selected 'Comfortable' Speed	Short walk	PD	0	No Assoc.	RQ2	67.9	Moderate	PeerReview	Peer-reviewed/Journal article
1989	302	302	Step/Stride Time	Rhythm	Other	Clinic/Lab	Self-Selected 'Comfortable' Speed	Short walk	PD	0	No Assoc.	RQ2	67.9	Moderate	PeerReview	Peer-reviewed/Journal article
1990	302	302	Gait Speed	Pace	Other	Clinic/Lab	Self-Selected 'Comfortable' Speed	Short walk	PD	0	No Assoc.	RQ2	67.9	Moderate	PeerReview	Peer-reviewed/Journal article
1991	302	302	Step/Stride Time Variability	Variability	Other	Clinic/Lab	Self-Selected 'Comfortable' Speed	Short walk	PD	0	No Assoc.	RQ2	67.9	Moderate	PeerReview	Peer-reviewed/Journal article
1992	302	302	Step/Stride Time	Rhythm	Other	Clinic/Lab	Self-Selected 'Comfortable' Speed	Short walk	PD	0	No Assoc.	RQ2	67.9	Moderate	PeerReview	Peer-reviewed/Journal article
1993	302	302	Gait Speed	Pace	Other	Clinic/Lab	Self-Selected 'Comfortable' Speed	Short walk	PD	1	Sig. Assoc.	RQ2	67.9	Moderate	PeerReview	Peer-reviewed/Journal article
1994	302	302	Step/Stride Length	Pace	Other	Clinic/Lab	Self-Selected 'Comfortable' Speed	Short walk	PD	1	Sig. Assoc.	RQ2	67.9	Moderate	PeerReview	Peer-reviewed/Journal article
1995	302	302	Step/Stride Length	Pace	Other	Clinic/Lab	Self-Selected 'Comfortable' Speed	Short walk	PD	1	Sig. Assoc.	RQ2	67.9	Moderate	PeerReview	Peer-reviewed/Journal article
1996	313	1689	Step/Stride Time	Rhythm	Wearable Sensor (Other/mixed locations)	Clinic/Lab	Self-Selected 'Comfortable' Speed	Short walk	PD	0	No Assoc.	RQ2	57.61	Moderate	PeerReview	Peer-reviewed/Journal article
1997	313	1689	Step/Stride Length	Pace	Wearable Sensor (Other/mixed locations)	Clinic/Lab	Self-Selected 'Comfortable' Speed	Short walk	PD	1	Sig. Assoc.	RQ2	57.61	Moderate	PeerReview	Peer-reviewed/Journal article
1998	313	1689	Gait Speed	Pace	Wearable Sensor (Other/mixed locations)	Clinic/Lab	Self-Selected 'Comfortable' Speed	Short walk	PD	1	Sig. Assoc.	RQ2	57.61	Moderate	PeerReview	Peer-reviewed/Journal article
1999	313	1689	Step/Stride Length	Pace	Wearable Sensor (Other/mixed locations)	Clinic/Lab	Self-Selected 'Comfortable' Speed	Short walk	PD	1	Sig. Assoc.	RQ2	57.61	Moderate	PeerReview	Peer-reviewed/Journal article
[truncated: 3,020 more rows]
